# Supplementary material for: Parental ages and levels of DNA methylation in the newborn are correlated
Source: BMC Med Genet. 2011 Mar 31;12:47. doi: 10.1186/1471-2350-12-47 (PMC3078852; doi:10.1186/1471-2350-12-47)
Supplement: Additional file 1 — Table S1. Summary of statistical results for each CpG, including select annotation from Illumina. [file 1471-2350-12-47-S1.XLS]

## Sheet: Sheet1
Probe	Chr	Symbol	CPG_ISLAND	Overlap	Maternal_age_rho	Maternal_age_p	Maternal_age_q	Maternal_BMI_rho	Maternal_BMI_p	GestationalAge_rho	GestationalAge_p	Parity_rho	Parity_p	Gender_z	Gender_p	Smoking_z	Smoking_p
cg05778847	19	PPP1R14A	TRUE	No	-0.433471	4.37973e-09	3.63249e-05	0.082526	0.289021	0.0725443	0.350049	-0.0147111	0.849886	-0.488572	0.625145	-1.19116	0.23359
cg23082632	1	B4GALT3	TRUE	No	-0.413587	2.51541e-08	3.63249e-05	0.122175	0.115745	0.0367124	0.636603	-0.0683556	0.37864	-0.178854	0.858052	-1.06621	0.28633
cg19923326	11	KCNQ1	TRUE	Yes	-0.412746	2.70164e-08	3.63249e-05	0.175904	0.0229737	-0.0746035	0.336506	0.0648285	0.403786	-1.30401	0.19223	-1.10565	0.268878
cg05270634	17	RND2	TRUE	No	-0.412446	2.77125e-08	3.63249e-05	0.0631606	0.417427	0.0619006	0.425394	-0.0376711	0.627819	-1.002	0.316345	-0.82049	0.411937
cg00231644	6	TUBB2A	TRUE	Yes	-0.420064	2.90155e-08	3.63249e-05	0.113842	0.15175	-0.0344394	0.664498	0.0529982	0.504324	-2.01849	0.0435401	-0.694515	0.487359
cg09628601	19	NPAS1	TRUE	No	-0.417379	2.97639e-08	3.63249e-05	0.113771	0.149432	0.0337269	0.669085	0.00358777	0.963746	-1.23875	0.215437	-1.08276	0.278917
cg16659043	8	SAMD12	TRUE	No	-0.411913	3.19077e-08	3.63249e-05	0.129546	0.0962157	0.0250313	0.748137	-0.00212021	0.978305	-0.849002	0.39588	-0.14568	0.884174
cg18984151	3	TMEM103	TRUE	No	-0.410208	3.3479e-08	3.63249e-05	0.0830537	0.285938	0.0571702	0.461682	0.0449892	0.562545	-1.92516	0.0542098	-1.89245	0.0584315
cg26750139	1	ACBD6	TRUE	No	-0.409073	3.68293e-08	3.63249e-05	0.104388	0.179423	0.00640711	0.934308	-0.0237331	0.76009	0.0782929	0.937595	-0.411375	0.680797
cg25842633	22	SCUBE1	TRUE	No	-0.411918	3.8634e-08	3.63249e-05	0.13468	0.0855431	0.0503034	0.521099	-0.0368824	0.638125	-1.01205	0.311516	-1.09386	0.274016
cg21576698	1	UQCRH	TRUE	No	-0.411278	4.07435e-08	3.63249e-05	0.124416	0.112447	0.0537918	0.492579	0.00117565	0.988043	-1.10944	0.26724	-0.478123	0.632562
cg15427774	3	GORASP1	TRUE	Yes	-0.413314	4.17204e-08	3.63249e-05	0.098591	0.211963	-0.00298244	0.96986	-0.0109648	0.889516	-0.943387	0.345483	0.356178	0.721707
cg05113908	X	GYG2	TRUE	No	-0.407662	4.99887e-08	3.67822e-05	0.129604	0.0970882	0.0549749	0.481756	0.00847488	0.913704	-1.2325	0.217762	-0.61018	0.541742
cg17356181	14	MAP4K5	TRUE	Yes	-0.405013	5.16459e-08	3.67822e-05	0.0479263	0.538524	-0.00800346	0.917992	0.0774655	0.318244	-0.719756	0.471675	-1.97922	0.0477915
cg24127874	2	HES6	TRUE	No	-0.405395	5.48955e-08	3.67822e-05	0.144107	0.0639766	-0.0211533	0.786131	0.00917174	0.906355	-1.77477	0.0759362	-0.551193	0.581502
cg24687764	16	C16orf46	TRUE	No	-0.406217	5.63009e-08	3.67822e-05	0.135721	0.0821812	0.0140659	0.857258	-0.0204227	0.793964	-0.860987	0.389245	0.246499	0.805296
cg06921282	11	LRRC56	TRUE	No	-0.406891	6.42053e-08	3.75735e-05	0.114733	0.144742	0.0362857	0.644597	0.0662657	0.3992	-1.41126	0.158168	-0.684935	0.493385
cg09118625	1	DIRAS3	TRUE	No	-0.402269	6.47437e-08	3.75735e-05	0.140027	0.0710962	0.00551345	0.943454	0.0362593	0.640773	-1.78661	0.0740001	-1.21936	0.222706
cg04662451	15	RAD51	TRUE	Yes	-0.399648	8.01901e-08	4.41236e-05	0.050653	0.515639	0.0694142	0.371283	-0.0194321	0.802578	-0.184687	0.853474	-0.394691	0.693071
cg09453737	12	ZNF84	TRUE	No	-0.39891	8.51444e-08	4.44784e-05	0.113397	0.144535	0.0940063	0.225493	0.0901464	0.245205	-0.344373	0.730566	-1.73077	0.0834923
cg16225429	3	TUSC2	TRUE	Yes	-0.398296	8.94852e-08	4.45212e-05	0.052499	0.500435	-0.00281192	0.971143	-0.0467626	0.547229	-1.14677	0.251478	-1.3161	0.188139
cg12085044	16	APPBP1	TRUE	No	-0.398837	9.36648e-08	4.45212e-05	0.109962	0.158439	0.0876647	0.259938	0.0326439	0.675366	-1.24086	0.214657	-0.791484	0.428661
cg23792364	19	C19orf6	TRUE	Yes	-0.397272	1.06225e-07	4.81757e-05	0.134033	0.085139	0.0425683	0.584915	0.0592927	0.44657	-2.03262	0.0420907	-0.578718	0.562779
cg03262773	1	RAD54L	TRUE	No	-0.395066	1.1606e-07	5.05238e-05	0.131391	0.0905424	0.0379232	0.625517	0.0488191	0.52973	-0.908317	0.363711	-0.99043	0.321964
cg12542604	6	ANKS1A	TRUE	Yes	-0.398909	1.33235e-07	5.37594e-05	0.0904247	0.252477	0.0366982	0.641873	0.012493	0.874237	-0.283838	0.776535	0.0750197	0.940199
cg27522780	12	ACADS	TRUE	Yes	-0.392872	1.3826e-07	5.37594e-05	0.0507209	0.515076	0.0652764	0.400539	-0.0158501	0.838416	-0.837049	0.402565	-0.596405	0.550905
cg04759439	3	CAST1	TRUE	No	-0.392722	1.39917e-07	5.37594e-05	0.147467	0.0571983	0.0365467	0.638126	0.0663943	0.392503	-0.207595	0.835545	-1.04043	0.298142
cg12316147	9	GBA2	TRUE	No	-0.39237	1.43885e-07	5.37594e-05	0.110094	0.156672	0.0428349	0.58142	0.000380794	0.996091	-0.648824	0.516452	-1.19377	0.232569
cg15972617	5	GM2A	TRUE	Yes	-0.390692	1.64325e-07	5.91147e-05	0.0801107	0.303415	0.0636266	0.412576	-0.0227224	0.770015	-0.427202	0.669232	-1.14483	0.252279
cg04745805	17	STAT5B	TRUE	Yes	-0.389919	1.7465e-07	6.00216e-05	0.118712	0.126516	0.00884209	0.909434	0.04322	0.578025	-0.885502	0.375886	-1.86911	0.0616074
cg23372001	6	HIST1H4J	FALSE	Yes	-0.389688	1.77853e-07	6.00216e-05	0.0883349	0.256298	0.0489905	0.528284	-0.0595825	0.442967	-0.624881	0.532049	0.702148	0.482587
cg26542130	2	PCBP1	TRUE	No	-0.389059	1.86856e-07	6.01851e-05	0.111111	0.152857	0.0793527	0.306562	0.0542667	0.484777	-0.623213	0.533145	-1.46781	0.142157
cg11368946	22	GCAT	TRUE	Yes	-0.388843	1.9005e-07	6.01851e-05	0.114994	0.138928	-0.00341904	0.964916	0.0197008	0.799905	-0.563865	0.572846	-1.02233	0.306625
cg05621401	10	RET	TRUE	No	-0.389518	1.96255e-07	6.02597e-05	0.213829	0.00567055	0.00501962	0.948667	0.0580742	0.455983	-0.731407	0.464531	-0.770849	0.440796
cg13652556	16	SEPX1	TRUE	No	-0.389583	2.31529e-07	6.92898e-05	0.0756799	0.335475	0.120789	0.122242	-0.0290612	0.710981	-1.20647	0.227636	0.0604394	0.951806
cg01128603	11	SF3B2	TRUE	No	-0.38561	2.44581e-07	7.09123e-05	0.156505	0.0434074	0.0166354	0.830528	0.0862218	0.266444	-0.569863	0.568771	-1.20776	0.227139
cg25420398	3	RYK	TRUE	Yes	-0.385256	2.51384e-07	7.09123e-05	0.140189	0.0707671	0.0242794	0.754742	0.0906333	0.242655	-0.633796	0.526214	-1.23151	0.218132
cg05022306	12	HOXC8	TRUE	No	-0.381914	3.25268e-07	8.89863e-05	0.0916985	0.238561	-0.00243976	0.974961	-0.0367756	0.636022	-0.955103	0.339526	-0.763235	0.445323
cg07843027	16	LOC124491	TRUE	Yes	-0.381643	3.32077e-07	8.89863e-05	0.160216	0.0386138	0.0734583	0.343996	0.0318799	0.681638	-0.57903	0.562569	-1.09621	0.272989
cg25685640	11	E2F8	TRUE	No	-0.382335	3.41798e-07	8.93749e-05	0.121603	0.118593	-0.0046671	0.952268	-0.0065203	0.933352	-0.634714	0.525615	-0.00856949	0.993163
cg05817232	19	MARK4	TRUE	No	-0.382635	3.62606e-07	9.25491e-05	0.117051	0.134323	0.0378643	0.628148	-0.091296	0.242072	-0.410649	0.68133	-0.561071	0.574749
cg25828381	2	H2-ALPHA	TRUE	Yes	0.380053	3.74969e-07	9.33322e-05	-0.11651	0.13376	-0.0830729	0.284367	-0.0392373	0.61358	0.231196	0.817163	1.34493	0.178648
cg01657694	22	KLHL22	TRUE	Yes	-0.379161	4.01293e-07	9.3382e-05	0.124608	0.108613	0.0503056	0.517259	0.0361616	0.641673	-0.18557	0.852782	-1.06664	0.286136
cg12091331	8	PLAT	FALSE	No	0.378874	4.1014e-07	9.3382e-05	-0.131145	0.0911548	-0.0747064	0.335838	-0.00730544	0.925122	-0.474975	0.634805	-0.214233	0.830366
cg25048564	21	HUNK	TRUE	No	-0.378047	4.36668e-07	9.3382e-05	0.0718809	0.355942	0.0301451	0.698093	0.0818516	0.291532	-0.215454	0.829413	-1.95644	0.0504135
cg21911019	4	GPR78	FALSE	No	0.37797	4.39228e-07	9.3382e-05	-0.107364	0.167273	-0.121464	0.116785	-0.0174855	0.822008	0.136736	0.89124	-0.00835412	0.993334
cg14613972	5	ATG10	TRUE	No	-0.377863	4.42776e-07	9.3382e-05	0.0963752	0.215355	0.0334929	0.66647	-0.0633768	0.414417	-0.972187	0.330958	-0.343336	0.731345
cg21861211	14	ZFYVE26	TRUE	No	-0.377818	4.44293e-07	9.3382e-05	0.0850661	0.274384	-0.00873914	0.910484	0.0317603	0.682767	-0.848204	0.396324	-1.26584	0.205572
cg01366407	1	FLAD1	TRUE	Yes	-0.377648	4.50056e-07	9.3382e-05	0.0599467	0.441564	0.0361516	0.641766	-0.0371536	0.632554	0.440243	0.659761	-0.109284	0.912977
cg19370515	20	RBBP9	TRUE	No	-0.377159	4.66956e-07	9.3382e-05	0.19917	0.00986824	0.0230695	0.766602	0.0521927	0.501646	-0.709413	0.478068	-1.00597	0.31443
cg07750111	6	HIST1H1C	TRUE	No	-0.377006	4.7241e-07	9.3382e-05	0.163565	0.0346782	0.0670387	0.387915	0.00813517	0.916647	-0.790819	0.429049	-0.508444	0.611142
cg13445358	12	ESPL1	TRUE	No	-0.383453	4.73781e-07	9.3382e-05	0.108611	0.170239	0.083917	0.288376	-0.016193	0.837947	-1.06128	0.288564	-0.710411	0.477449
cg09989883	3	MRPS22	TRUE	No	-0.376883	4.76809e-07	9.3382e-05	0.0684962	0.379103	0.074532	0.336971	-0.00729823	0.925196	-0.727517	0.466909	-1.08114	0.279635
cg12265829	14	ADCY4	TRUE	No	-0.376016	5.08951e-07	9.3382e-05	0.0801603	0.303115	0.0737131	0.342321	0.0534885	0.491071	0.35084	0.725709	-2.02689	0.0426736
cg19280014	2	MTX2	TRUE	No	-0.376	5.09577e-07	9.3382e-05	0.130019	0.0939914	0.0157444	0.839479	0.0344294	0.657725	-0.410936	0.68112	-1.22118	0.222018
cg15006396	3	NFKBIZ	TRUE	No	-0.37588	5.1417e-07	9.3382e-05	0.0789459	0.310522	0.0442029	0.5694	0.0124797	0.872445	-0.0647858	0.948345	-0.791442	0.428686
cg19176447	9	AKAP2	TRUE	Yes	-0.384573	5.14533e-07	9.3382e-05	0.163267	0.0397537	0.0218186	0.784196	0.0138912	0.861597	-0.624269	0.532451	-1.22273	0.221432
cg20881910	11	HNT	TRUE	No	-0.375444	5.31298e-07	9.3382e-05	0.105848	0.173385	-0.0146859	0.85014	0.0482344	0.534677	-0.146745	0.883333	-1.73628	0.0825136
cg01050433	15	TYRO3	TRUE	No	-0.37541	5.32641e-07	9.3382e-05	0.147623	0.0569334	-0.00367678	0.962273	0.00358961	0.963167	-1.28178	0.19992	-0.656305	0.511628
cg18216709	18	RNF138	TRUE	No	-0.375324	5.36105e-07	9.3382e-05	0.0871146	0.262951	0.0131884	0.865268	0.0857749	0.26894	-1.05509	0.291385	-1.72954	0.0837126
cg09201327	9	TNC	TRUE	Yes	-0.375924	5.54614e-07	9.49219e-05	0.0731093	0.349231	-0.000202756	0.997925	-0.00628126	0.93579	-0.868086	0.385347	0.275095	0.783243
cg16490390	19	LENG4	TRUE	No	-0.374678	5.62692e-07	9.49219e-05	0.0256347	0.742277	0.068025	0.380956	0.0200046	0.796886	-0.038286	0.96946	-0.00291546	0.997674
cg08388746	1	C1orf83	TRUE	Yes	-0.373411	6.18497e-07	0.000102541	0.132524	0.0877729	0.0708801	0.361242	0.00807313	0.91728	-0.106653	0.915065	-0.315043	0.752729
cg03640148	3	WDR6	TRUE	No	-0.37414	6.33438e-07	0.000103389	0.0917157	0.239905	0.00799132	0.918363	-0.0431242	0.580017	-1.76034	0.0783501	-0.423981	0.67158
cg12324144	3	LRRC34	TRUE	No	-0.372574	6.58272e-07	0.000105324	0.0419709	0.5902	0.0833155	0.282958	-0.0281589	0.717107	-1.19467	0.232217	-2.12304	0.0337509
cg25836271	11	RASGRP2	TRUE	No	-0.373475	6.65441e-07	0.000105324	0.0985529	0.2065	0.0295891	0.704252	-0.00388083	0.960302	-0.524131	0.600188	-0.289018	0.772568
cg08380539	1	CTBS	TRUE	No	-0.371601	7.07524e-07	0.000107436	-0.0179515	0.817889	0.0459524	0.554201	-0.0926498	0.232289	-0.0231439	0.981535	0.784646	0.432661
cg23687319	1	GGPS1	TRUE	No	-0.37649	7.30075e-07	0.000107436	0.118527	0.133042	0.0461929	0.558194	0.0246796	0.7545	-0.753141	0.451365	-0.62586	0.531407
cg13562911	6	ELOVL2	TRUE	Yes	-0.371083	7.35139e-07	0.000107436	0.122424	0.114998	0.0913619	0.238873	-0.0126372	0.870849	-0.894409	0.371103	-1.41072	0.158328
cg12265604	16	HAS3	TRUE	No	-0.371015	7.38843e-07	0.000107436	0.00736716	0.924719	0.0394069	0.612045	-0.0480389	0.536336	-0.239053	0.811065	-0.591431	0.554231
cg13319139	16	ST3GAL2	TRUE	No	-0.374168	7.39221e-07	0.000107436	0.095057	0.225989	0.0684277	0.382493	-0.0834846	0.286383	-0.452829	0.650672	-0.586235	0.557718
cg20402382	3	APEH	TRUE	No	-0.372046	7.39602e-07	0.000107436	0.122747	0.115141	-0.00740563	0.924327	0.0636551	0.413782	-0.862092	0.388637	-0.776598	0.437396
cg09888137	10	ACTR1A	TRUE	No	-0.370675	7.5766e-07	0.000108064	0.144766	0.0619593	0.08382	0.280043	-0.0337348	0.664207	-0.878993	0.379405	-0.647753	0.517145
cg14023558	2	HNRPA3	TRUE	No	-0.370542	7.65138e-07	0.000108064	0.117694	0.129827	0.0411477	0.596405	0.039928	0.607345	-0.185573	0.85278	-1.0418	0.297502
cg10074513	1	FAM79A	TRUE	No	-0.369758	8.10642e-07	0.000113034	0.0311744	0.689206	0.058462	0.451605	-0.022927	0.768003	-1.21927	0.22274	0.916026	0.359653
cg14386312	19	ZNF544	FALSE	No	-0.369259	8.40938e-07	0.000115673	0.124955	0.107626	0.0276096	0.722397	0.00244885	0.974868	-0.925858	0.35452	1.00583	0.314498
cg22464423	19	IGSF4C	TRUE	No	-0.368782	8.70925e-07	0.000118243	0.145603	0.0604517	-0.0127487	0.869719	0.0322728	0.677931	-0.294942	0.768038	-0.496705	0.619397
cg23356993	17	TIMP2	TRUE	No	-0.368429	8.93777e-07	0.00011922	0.0930003	0.231933	0.0694047	0.371349	0.00528725	0.94577	0.220517	0.825469	-1.24485	0.213188
cg24000189	6	FLOT1	TRUE	No	-0.368321	9.0089e-07	0.00011922	0.154444	0.0462796	0.065792	0.39682	0.0182699	0.814165	-0.898378	0.368984	-1.36994	0.170706
cg21902119	17	VAT1	TRUE	No	-0.367578	9.51151e-07	0.000120975	0.148473	0.0555048	0.0651845	0.401204	0.0642945	0.407678	-0.294661	0.768253	-1.7623	0.0780184
cg08661290	1	PHF13	TRUE	No	-0.368418	9.64881e-07	0.000120975	0.0821475	0.292718	-0.0046729	0.952208	-0.00884818	0.909644	-0.42124	0.67358	-0.746918	0.455113
cg26035366	3	LRRC3B	TRUE	No	-0.367258	9.73704e-07	0.000120975	0.0820109	0.292052	0.0303974	0.695691	-0.00097768	0.989965	-0.94837	0.342941	-1.72157	0.0851476
cg07980518	18	RNF152	TRUE	No	-0.367246	9.74494e-07	0.000120975	0.118553	0.127031	0.086352	0.26572	0.0344085	0.65792	-1.07881	0.280671	-1.12419	0.260931
cg00884221	4	IGFBP7	TRUE	No	-0.369259	9.79207e-07	0.000120975	0.10714	0.170773	0.102964	0.186806	-0.0272164	0.727784	-1.44113	0.149548	-0.0542018	0.956774
cg07076342	6	MEA1	TRUE	No	-0.366944	9.96261e-07	0.000120975	0.0501276	0.52001	-0.0215141	0.78193	-0.00964895	0.901209	0.451384	0.651713	-1.62664	0.103813
cg16620731	19	ZNF583	TRUE	Yes	-0.366921	9.97897e-07	0.000120975	0.0699916	0.368759	0.0208468	0.788532	0.0373222	0.63101	0.161846	0.871427	-1.65543	0.0978381
cg17171916	16	ZNF263	TRUE	No	-0.366692	1.01466e-06	0.000120975	0.127027	0.101871	0.044754	0.564591	-0.0266092	0.732065	-0.924476	0.355239	-0.655669	0.512037
cg21341807	22	RABL4	TRUE	Yes	-0.366652	1.01766e-06	0.000120975	0.0302281	0.698174	0.0169193	0.827681	0.00336601	0.96546	-0.182448	0.855231	-0.22308	0.823473
cg27626102	7	STEAP2	TRUE	No	-0.366537	1.02622e-06	0.000120975	0.123526	0.111741	0.128755	0.0962482	0.136068	0.078634	0.533047	0.594001	-1.65657	0.0976065
cg11649001	6	KIAA0082	TRUE	No	-0.366272	1.04624e-06	0.000121213	0.100005	0.19849	0.104955	0.175751	0.0553486	0.476099	-0.414732	0.678338	-1.7604	0.0783404
cg18034329	17	RABEP1	TRUE	No	-0.366124	1.0575e-06	0.000121213	0.10948	0.159011	0.0247674	0.749973	0.0141879	0.855165	-0.990694	0.321835	-0.24909	0.803291
cg15609321	2	ZNF512	TRUE	No	-0.368816	1.09104e-06	0.000121213	0.0929277	0.236605	0.0585973	0.454691	0.0237643	0.761905	-0.681038	0.495847	-0.382535	0.702064
cg16905311	10	ARL5B	TRUE	No	-0.365671	1.09294e-06	0.000121213	0.0929762	0.232055	0.041799	0.5906	-0.00314899	0.967686	0.0301059	0.975983	0.0175762	0.985977
cg17015234	2	RABL2A	TRUE	Yes	-0.36565	1.09454e-06	0.000121213	0.054046	0.487877	0.0267418	0.730781	-0.0375723	0.628721	0.357256	0.7209	-1.00382	0.315468
cg10604703	9	WDR5	TRUE	No	-0.368135	1.14584e-06	0.0001228	0.156688	0.04511	0.00412973	0.958015	0.0484166	0.536867	-0.86668	0.386117	0.440666	0.659455
cg12836610	11	MTCH2	TRUE	No	-0.365849	1.16247e-06	0.0001228	0.152781	0.0494003	0.0366367	0.638318	0.0376292	0.629241	-0.758321	0.448259	-0.759923	0.447301
cg25157874	6	QKI	TRUE	No	-0.366828	1.16745e-06	0.0001228	0.123646	0.113588	0.110149	0.15773	0.0251174	0.748043	-1.18283	0.236876	-1.06377	0.287431
cg07080007	17	RPL27	TRUE	No	-0.364731	1.17e-06	0.0001228	0.0989157	0.203447	0.0449011	0.563311	-0.0495653	0.523451	-0.956426	0.338857	-1.40284	0.160665
cg27207274	8	MYC	TRUE	Yes	-0.364584	1.1825e-06	0.0001228	0.152094	0.0497445	0.0725435	0.350055	0.00610011	0.937449	-0.2447	0.806688	-1.46982	0.14161
cg08120190	7	C7orf36	TRUE	No	-0.364498	1.18983e-06	0.0001228	0.124016	0.110316	0.00763517	0.921753	0.0826204	0.287008	-1.3068	0.191282	-1.72209	0.0850532
cg25243721	5	XRCC4	TRUE	Yes	-0.364443	1.19464e-06	0.0001228	0.120075	0.122187	0.0872749	0.260625	-0.00986606	0.898998	-0.75084	0.452749	0.068122	0.945689
cg16807989	16	OR1F1	TRUE	No	0.364435	1.1953e-06	0.0001228	-0.136648	0.0782578	-0.019395	0.802947	-0.046205	0.552023	0.108694	0.913445	1.22622	0.220117
cg20979799	6	RFXDC1	TRUE	No	0.364225	1.2136e-06	0.0001228	-0.057857	0.457673	0.00361274	0.96293	-0.0359695	0.643445	0.219125	0.826553	0.877623	0.380148
cg19819891	16	MYST1	TRUE	No	-0.363722	1.25846e-06	0.000123033	0.147734	0.0567443	0.0829103	0.285314	-0.0631766	0.415896	-0.858525	0.390603	-0.745456	0.455996
cg21554552	3	RASSF1	TRUE	No	-0.363666	1.2635e-06	0.000123033	0.0714747	0.358675	0.0189162	0.807716	0.00932462	0.904514	-0.116997	0.906863	-0.97032	0.331887
cg04628008	11	ZBTB16	TRUE	No	-0.363616	1.26812e-06	0.000123033	0.0707543	0.363551	0.0118682	0.878646	-0.0895942	0.24812	-0.985887	0.324189	0.274036	0.784057
cg00645922	5	TMED7	TRUE	No	-0.363317	1.29572e-06	0.000123033	0.08943	0.250427	0.0792465	0.307212	-0.00141025	0.985525	-0.0347183	0.972304	-1.00766	0.313619
cg12781395	14	SNW1	TRUE	No	-0.363297	1.29758e-06	0.000123033	0.127952	0.0993803	0.0355154	0.647642	0.0349377	0.652999	-0.88647	0.375364	-0.982548	0.32583
cg15377649	19	ACTN4	TRUE	No	-0.363297	1.29761e-06	0.000123033	0.163704	0.0345222	0.0600495	0.439393	0.0165878	0.831006	-1.51314	0.130244	-0.620008	0.535252
cg19019972	1	MRPL37	TRUE	Yes	-0.363195	1.30717e-06	0.000123033	0.135614	0.0805606	0.0424507	0.584817	0.00103901	0.989335	-0.295621	0.76752	-1.9214	0.0546807
cg09094355	X	PRKX	TRUE	No	-0.363075	1.31852e-06	0.000123033	-0.00882543	0.909876	0.0529197	0.495698	0.00123896	0.987283	-0.209097	0.834373	-0.0317198	0.974695
cg10137155	3	KBTBD8	TRUE	No	-0.363045	1.3213e-06	0.000123033	0.127316	0.101087	0.060434	0.436464	0.0527415	0.497153	-1.30418	0.192171	-0.987838	0.323232
cg20713492	1	AQP10	FALSE	Yes	0.362965	1.32893e-06	0.000123033	-0.152082	0.0497619	-0.000201498	0.997932	-0.0560757	0.470316	1.10778	0.267957	-0.299139	0.764834
cg13179915	11	KCNK7	FALSE	No	-0.362609	1.36344e-06	0.000124529	0.0976671	0.209239	-0.0486519	0.531142	0.133078	0.085493	-0.314325	0.753274	-2.53633	0.0112022
cg23075568	9	CORO2A	TRUE	No	-0.362583	1.36596e-06	0.000124529	0.147158	0.0577282	0.0732671	0.345257	0.0224912	0.772292	-0.551474	0.581309	-1.52852	0.126384
cg23173032	14	ARF6	TRUE	No	-0.363229	1.40347e-06	0.000126159	0.134839	0.0832617	0.0179818	0.817587	-0.0135112	0.862416	-0.910418	0.362602	-0.299349	0.764673
cg18943383	6	HIST1H3H	TRUE	No	-0.36616	1.42278e-06	0.000126493	0.131142	0.0951887	-0.0274956	0.726723	0.0487587	0.535252	-1.01514	0.310041	-0.385267	0.70004
cg24580782	1	NR0B2	FALSE	No	0.362992	1.42753e-06	0.000126493	-0.0830101	0.287662	0.0298226	0.702028	0.0873495	0.261661	1.01746	0.308934	-1.02151	0.307014
cg15364537	1	MFSD4	TRUE	No	-0.361889	1.43571e-06	0.000126493	0.155771	0.0444136	0.0358989	0.644098	0.0907044	0.242283	-0.737311	0.460933	-1.67679	0.0935832
cg07697569	11	H2AFX	TRUE	Yes	-0.361633	1.46227e-06	0.000126994	0.00595481	0.93912	0.0343494	0.658471	0.045903	0.554627	0.168654	0.866069	-2.27448	0.0229374
cg10477754	10	PPRC1	TRUE	No	-0.361594	1.46635e-06	0.000126994	0.120472	0.12095	0.0492213	0.52634	-0.0750559	0.333576	-1.37665	0.16862	-0.164524	0.869319
cg13397365	6	MEA1	TRUE	Yes	-0.361117	1.51729e-06	0.000129349	0.125522	0.106025	0.0381179	0.623742	0.0629326	0.417703	-1.86477	0.0622133	-0.142249	0.886883
cg10648908	22	ARFGAP3	TRUE	No	0.360934	1.53725e-06	0.000129349	-0.121076	0.119084	0.0532237	0.493222	-0.0633582	0.414554	0.402163	0.687564	0.106214	0.915413
cg20337385	14	PNN	TRUE	No	-0.360706	1.56248e-06	0.000129349	0.062341	0.423507	0.00627878	0.935621	-0.0362092	0.641234	-0.773789	0.439056	-0.886555	0.375318
cg24683129	1	MUC1	TRUE	No	-0.360557	1.57919e-06	0.000129349	0.0842248	0.279176	0.0647349	0.404466	0.0154382	0.84256	-0.894004	0.37132	-0.29631	0.766994
cg02901122	18	P15RS	TRUE	No	-0.360546	1.58047e-06	0.000129349	0.0922445	0.235765	0.0339831	0.661887	0.0438012	0.572917	-0.749089	0.453804	-0.646665	0.517849
cg11879514	17	SLC16A6	TRUE	No	-0.360535	1.58169e-06	0.000129349	0.117565	0.130249	-0.0539476	0.487352	0.00449036	0.953934	-0.30927	0.757116	-0.970489	0.331803
cg03561565	8	KCNS2	TRUE	No	-0.36235	1.60805e-06	0.000129349	0.111458	0.154082	0.00229061	0.976634	-0.0016398	0.983271	-0.479819	0.631356	-0.338849	0.734723
cg13021192	20	CTSZ	TRUE	No	-0.360137	1.62727e-06	0.000129349	0.134772	0.0824768	0.0604547	0.436307	0.0689584	0.37444	-0.929831	0.352458	-0.428122	0.668562
cg00079563	22	ARFGAP3	TRUE	No	-0.360032	1.6394e-06	0.000129349	0.0800899	0.303541	0.00196819	0.9798	0.033734	0.664215	-0.91368	0.360885	-0.879821	0.378956
cg13991233	17	GAS7	TRUE	Yes	-0.360958	1.65024e-06	0.000129349	0.109983	0.15836	0.0407803	0.600795	-0.0929335	0.23227	-0.415189	0.678004	-0.129463	0.896991
cg21700070	19	CNOT3	TRUE	No	-0.359816	1.66483e-06	0.000129349	0.112717	0.146973	0.0271115	0.727205	0.000855749	0.991216	-0.666218	0.505272	-1.72003	0.0854266
cg16270091	3	QRICH1	TRUE	No	-0.359784	1.66864e-06	0.000129349	0.109128	0.160363	0.0221784	0.775374	0.0113416	0.883991	-1.24207	0.214211	-0.78785	0.430784
cg02428100	19	KEAP1	TRUE	No	-0.359726	1.67553e-06	0.000129349	0.125578	0.105869	0.0441148	0.57017	0.106852	0.168026	-0.924671	0.355137	-1.33388	0.182244
cg15817236	11	ALX4	TRUE	No	-0.359578	1.69328e-06	0.000129349	0.15822	0.0411339	0.0589134	0.448114	0.0252795	0.74498	-0.687957	0.49148	-1.12782	0.259395
cg01371258	6	ZNF184	TRUE	No	-0.359531	1.69893e-06	0.000129349	0.164733	0.0333884	0.00762824	0.921824	-0.0297526	0.701836	-0.731353	0.464563	-0.881945	0.377806
cg21245135	10	PGAM1	TRUE	No	-0.361494	1.70851e-06	0.000129349	0.147444	0.0587723	0.00338754	0.96545	-0.0313479	0.688467	-0.653113	0.513683	-0.640254	0.522007
cg04208151	1	DDX20	TRUE	No	-0.359446	1.70925e-06	0.000129349	0.03348	0.667539	0.0574838	0.459224	-0.0327765	0.673191	0.832225	0.405282	-1.12751	0.259527
cg14601284	17	PLXDC1	FALSE	Yes	-0.359354	1.72046e-06	0.000129349	0.0362772	0.641619	0.0973106	0.209532	-0.00181143	0.981408	-1.00998	0.312506	-0.21045	0.833317
cg07314414	2	SAP130	TRUE	No	-0.359234	1.73519e-06	0.000129561	0.126331	0.103775	0.065173	0.401287	0.141053	0.0681923	-1.14418	0.252549	-1.64442	0.10009
cg22986271	3	SACM1L	TRUE	Yes	0.359147	1.74592e-06	0.000129561	-0.0990663	0.202756	0.0638653	0.410822	-0.0870015	0.262127	0.946419	0.343935	-0.834379	0.404067
cg05038209	16	MAP1LC3B	TRUE	No	-0.359072	1.75524e-06	0.000129561	0.112205	0.148828	-0.0137518	0.85957	0.0233492	0.763855	-0.561575	0.574406	-1.07532	0.282229
cg23239842	8	NCOA2	TRUE	No	-0.358861	1.78174e-06	0.000130117	0.120499	0.120865	0.0561287	0.469896	0.0353272	0.649385	-0.466021	0.6412	-1.47151	0.141152
cg09877136	14	GMFB	TRUE	No	-0.358622	1.81225e-06	0.000131023	0.10599	0.172804	0.0497993	0.52149	0.0974679	0.208793	0.0265949	0.978783	-1.95633	0.0504261
cg18967846	7	CLDN12	TRUE	Yes	-0.361587	1.82574e-06	0.000131023	0.159639	0.0411658	0.146969	0.0595998	0.0484644	0.536465	-1.02854	0.303694	-1.21077	0.225985
cg10279685	2	NPHP1	TRUE	No	-0.358464	1.83255e-06	0.000131023	0.0470441	0.546035	0.0791377	0.307879	0.0068652	0.929622	-0.545152	0.585649	-1.50287	0.132871
cg10266068	19	PGPEP1	TRUE	No	-0.35935	1.84937e-06	0.000131191	0.147999	0.057051	0.0226935	0.770975	-0.00842578	0.913941	-1.32707	0.184487	0.0817535	0.934843
cg17936488	9	FAM78A	TRUE	Yes	-0.358236	1.8624e-06	0.000131191	0.120084	0.122161	-0.0346011	0.656127	-0.0419006	0.589696	0.133381	0.893892	-1.36462	0.172373
cg06673956	6	GPR116	FALSE	No	0.361209	1.87481e-06	0.000131191	-0.109759	0.161789	-0.0511145	0.514393	-0.0520678	0.50657	0.752894	0.451514	0.5786	0.562859
cg17414431	19	PPFIA3	TRUE	No	-0.357975	1.89723e-06	0.000132407	0.137385	0.0766476	0.0384442	0.620772	0.0201715	0.795229	-0.291024	0.771033	-1.13168	0.25777
cg15652120	12	ELK3	TRUE	No	-0.357823	1.91764e-06	0.000132915	0.181236	0.0190811	0.021748	0.779619	0.0754522	0.331022	-0.199884	0.841571	-0.993329	0.32055
cg20372689	15	RCN2	TRUE	Yes	-0.365839	1.96281e-06	0.000134791	0.0731195	0.359691	0.00824143	0.917621	0.0710032	0.372279	-1.18502	0.236008	-1.78521	0.074228
cg27460755	2	GALNT13	FALSE	No	0.356947	2.03993e-06	0.000138471	-0.169818	0.0282349	-0.0611133	0.431316	0.0533223	0.49242	0.596668	0.550729	1.77794	0.0754134
cg00964109	15	UBL7	TRUE	No	-0.356918	2.0442e-06	0.000138471	0.159478	0.0395306	0.0734446	0.344086	0.0367541	0.63622	-0.910702	0.362452	-1.4455	0.148316
cg11539173	22	GNB1L	TRUE	No	-0.356708	2.0746e-06	0.000139376	0.116036	0.135357	0.0283698	0.71508	0.0969029	0.211456	-0.584875	0.558632	-1.37908	0.16787
cg18436172	9	PTCH	TRUE	No	-0.356663	2.08123e-06	0.000139376	0.178199	0.0212216	0.0536687	0.489609	0.037626	0.62823	-0.581748	0.560736	-1.50287	0.132872
cg04126816	19	HSU79303	TRUE	No	-0.356319	2.1322e-06	0.000141817	0.150758	0.051809	0.0251774	0.745975	0.0459664	0.55408	-0.986995	0.323645	-0.4052	0.68533
cg24356289	12	C12orf22	TRUE	No	-0.356013	2.17851e-06	0.000144228	0.141335	0.0684725	0.0125506	0.871726	0.0395274	0.610958	-0.241017	0.809542	-1.55697	0.119476
cg00585846	6	NFKBIL1	TRUE	No	-0.355896	2.19654e-06	0.000144636	0.101989	0.189683	0.0563251	0.468341	-0.0486081	0.531512	-0.676419	0.498775	-1.10071	0.271025
cg22762951	1	NVL	TRUE	Yes	-0.355553	2.25008e-06	0.000146843	0.0199481	0.798047	0.104065	0.179462	0.0139349	0.85772	-0.173635	0.862153	-0.506851	0.61226
cg25026013	17	TAX1BP3	TRUE	Yes	-0.355208	2.30526e-06	0.000146843	0.143845	0.063656	0.0862097	0.266511	0.0890934	0.250785	-1.12059	0.26246	-1.34767	0.177765
cg00290506	1	CNIH3	TRUE	No	-0.355148	2.31482e-06	0.000146843	0.105261	0.175796	-0.021178	0.785253	-0.0513766	0.508367	-1.24589	0.212806	-1.09419	0.273872
cg22734315	16	ASCIZ	TRUE	No	-0.355082	2.32558e-06	0.000146843	0.187855	0.0150541	0.0392138	0.613791	0.0408599	0.598978	0.152788	0.878566	-1.25802	0.208384
cg23758485	16	SMPD3	TRUE	No	-0.35508	2.32592e-06	0.000146843	0.118846	0.126085	0.0512592	0.509338	-0.0418577	0.590078	-1.98856	0.0467503	-0.225062	0.821931
cg20673611	12	TM7SF3	TRUE	No	-0.35506	2.32914e-06	0.000146843	0.0429122	0.581883	0.0412596	0.595406	0.0156801	0.840126	-0.299998	0.764179	-1.34085	0.17997
cg03877802	19	PPP5C	TRUE	No	-0.354998	2.33938e-06	0.000146843	0.0784518	0.31357	0.0604249	0.436534	-0.0194269	0.80263	-0.0375625	0.970036	-1.58191	0.113669
cg26646370	19	SHD	TRUE	Yes	-0.354906	2.35452e-06	0.000146843	0.150238	0.0526305	0.0650187	0.402405	-0.0321348	0.679232	-1.52111	0.128232	-0.596072	0.551127
cg12112929	1	GPR3	TRUE	No	-0.35587	2.36129e-06	0.000146843	0.178203	0.021616	0.0779272	0.316827	0.0565862	0.467627	-0.925239	0.354842	-0.393987	0.693591
cg10168628	7	WBSCR19	FALSE	Yes	-0.354729	2.38379e-06	0.000147211	0.180656	0.0194752	-0.00204835	0.978977	0.0655333	0.398683	-0.337175	0.735985	-0.615611	0.538151
cg06154570	1	HEYL	TRUE	No	0.354647	2.39744e-06	0.000147323	-0.16265	0.0357188	-0.0105161	0.892382	-0.0705996	0.36315	0.309311	0.757085	0.217813	0.827575
cg12374721	17	PRAC	TRUE	No	-0.354588	2.40738e-06	0.000147323	0.128917	0.0968343	0.0833143	0.282965	-0.0577474	0.457165	-0.862262	0.388543	-0.681844	0.495338
cg14318370	2	CHCHD5	TRUE	No	-0.354452	2.43035e-06	0.000147433	0.0587611	0.450663	-0.00440298	0.954829	0.00989075	0.898747	0.159479	0.873292	-1.20277	0.229064
cg14717946	1	RBBP5	FALSE	No	-0.362705	2.43583e-06	0.000147433	0.014654	0.854537	0.0061142	0.938836	0.017392	0.827207	-1.60682	0.108095	-1.52348	0.127639
cg14462626	18	MRLC2	TRUE	No	-0.354189	2.47546e-06	0.000148988	0.0987697	0.204118	0.050972	0.511717	0.0257438	0.740462	-0.307971	0.758104	-1.01885	0.308273
cg10011232	19	FKBP8	FALSE	No	-0.353999	2.50855e-06	0.000149929	0.126724	0.102697	0.204254	0.0079137	0.0258155	0.739765	-1.63925	0.101162	0.0363777	0.970981
cg13836770	1	TNFRSF1B	TRUE	Yes	-0.357793	2.55613e-06	0.000150991	0.134814	0.0862023	-0.0532851	0.497997	0.0321134	0.683118	-1.24432	0.213383	-0.378042	0.7054
cg06832039	7	FLJ42291	TRUE	Yes	0.353621	2.57556e-06	0.000150991	-0.0670603	0.389199	0.0647103	0.404645	0.0786976	0.310585	-0.167385	0.867067	-1.14753	0.251163
cg24995240	1	SPATA1	FALSE	No	-0.365124	2.57885e-06	0.000150991	0.0767639	0.340856	0.0346047	0.667007	0.0273804	0.733557	-1.4386	0.150265	-0.216669	0.828466
cg26776924	19	CSNK1G2	TRUE	No	-0.353488	2.59953e-06	0.000150991	0.208352	0.00689255	-0.00476571	0.951112	0.0689429	0.374547	-1.1973	0.231188	-0.416605	0.676967
cg20770311	11	SMPD1	TRUE	No	-0.353476	2.60167e-06	0.000150991	-0.032554	0.676209	-0.0736311	0.342859	-0.0411438	0.59644	-0.546567	0.584677	-0.512482	0.608314
cg22559669	4	TSPAN5	TRUE	No	-0.353389	2.61756e-06	0.000151227	0.171246	0.0269154	0.0870707	0.261747	-0.0425185	0.584217	-1.05282	0.292423	-1.08975	0.275822
cg13700897	8	RSPO2	TRUE	Yes	-0.369251	2.64006e-06	0.000151227	-0.0191797	0.814571	0.0887708	0.275192	0.0870619	0.284575	-0.33205	0.739852	-0.63243	0.527106
cg04401436	5	FLJ90709	TRUE	No	-0.353139	2.66345e-06	0.000151227	0.108378	0.163275	0.0487047	0.530696	0.0432672	0.577609	0.586874	0.557288	-1.74292	0.0813481
cg09580336	1	ATP1A1	TRUE	No	-0.354075	2.67569e-06	0.000151227	0.087833	0.260473	0.0346197	0.656928	-0.0223697	0.774155	-1.18882	0.234509	0.362859	0.71671
cg06188683	15	ANP32A	TRUE	No	-0.352904	2.70744e-06	0.000151227	0.0956416	0.218885	0.0833279	0.282886	0.036818	0.635633	0.839184	0.401366	-1.65845	0.0972271
cg22392666	19	FXYD7	TRUE	Yes	-0.352666	2.75247e-06	0.000151227	0.0892725	0.251265	0.0853157	0.27152	-0.00616233	0.936812	-1.00009	0.317266	-0.661524	0.508276
cg00044245	6	EPHA7	TRUE	No	-0.352624	2.76058e-06	0.000151227	0.110832	0.153897	0.0440687	0.570573	0.0592913	0.445203	-0.113265	0.909821	-1.27076	0.203814
cg05795157	1	PIAS3	TRUE	No	-0.352569	2.77112e-06	0.000151227	0.0540007	0.488242	-0.0081108	0.916896	0.026616	0.731999	-1.04224	0.2973	0.274794	0.783474
cg12572278	11	OAF	TRUE	No	-0.352556	2.77363e-06	0.000151227	0.0475921	0.541364	0.0147064	0.849933	0.0193509	0.803386	-0.0705572	0.94375	-1.48292	0.138096
cg20222911	14	MTA1	TRUE	No	-0.352512	2.78206e-06	0.000151227	0.0677757	0.384148	0.0492328	0.526244	-0.0285205	0.713632	-1.06107	0.288658	1.00546	0.314677
cg23656380	20	ADRM1	TRUE	No	-0.352445	2.79499e-06	0.000151227	0.0835179	0.283245	0.0370963	0.633079	-0.0132047	0.865103	-0.344876	0.730188	-1.7453	0.0809335
cg08349573	17	C1QTNF1	TRUE	No	-0.352441	2.79592e-06	0.000151227	0.144201	0.0629967	0.0117491	0.879854	-0.0163919	0.832972	-0.421556	0.673349	-0.880192	0.378756
cg26778754	2	SSFA2	TRUE	Yes	-0.352423	2.79929e-06	0.000151227	0.0978763	0.20826	0.0553473	0.476109	0.0256694	0.741186	-1.64164	0.100664	0.255835	0.798078
cg06958211	15	PAK6	FALSE	No	0.361654	2.81558e-06	0.000151227	-0.107062	0.180597	-0.0223789	0.779481	0.026977	0.735706	1.10267	0.270169	-0.0884357	0.92953
cg24801210	3	PCNP	TRUE	No	-0.352241	2.83482e-06	0.000151227	0.108265	0.163716	0.0437227	0.573606	0.11154	0.150031	-1.47255	0.140872	-0.384059	0.700935
cg06765514	9	PIP5KL1	TRUE	No	-0.353213	2.84027e-06	0.000151227	0.132461	0.088895	-0.0279347	0.720078	0.0259579	0.739144	-0.982417	0.325895	-0.0226839	0.981902
cg13962355	10	BTRC	TRUE	Yes	-0.356199	2.85274e-06	0.000151227	0.124898	0.112162	0.0578671	0.461725	-0.0329231	0.675574	-0.554144	0.57948	-0.437913	0.661449
cg21803417	5	MTRR	TRUE	No	-0.353027	2.87715e-06	0.000152047	0.15589	0.0448991	0.126808	0.102466	-0.00460132	0.95294	-0.64593	0.518325	-0.507988	0.611462
cg08810065	14	KIAA1333	TRUE	No	-0.351821	2.91874e-06	0.000152378	0.11855	0.12704	0.0158897	0.838018	-0.0063931	0.934451	-0.179142	0.857826	-0.461585	0.644379
cg09008187	17	SLC25A35	TRUE	No	-0.351774	2.92826e-06	0.000152378	0.121354	0.118233	0.0414336	0.593853	0.0580211	0.455031	0.00177844	0.998581	-1.54495	0.122358
cg23290344	8	NEF3	TRUE	No	-0.351764	2.9301e-06	0.000152378	0.126427	0.10351	0.0367411	0.63634	-0.0332958	0.668316	-0.106716	0.915014	-1.30528	0.191797
cg02850329	1	DSCR1L2	TRUE	No	-0.351646	2.95419e-06	0.000152658	0.11904	0.125465	0.0489771	0.528397	0.0629055	0.417904	-0.326053	0.744384	-1.44462	0.148566
cg25283297	20	GNAS	TRUE	No	-0.351542	2.9756e-06	0.000153451	0.185302	0.0165099	-0.020523	0.791741	0.0501772	0.51833	-1.62699	0.103739	-0.479107	0.631862
cg16796590	1	MFSD2	TRUE	Yes	-0.352265	3.03255e-06	0.00015459	0.045875	0.55727	-0.0074111	0.924272	-0.0510058	0.512715	-1.01088	0.312075	0.182211	0.855417
cg20567721	16	C16orf60	TRUE	No	0.35113	3.0616e-06	0.00015459	-0.197642	0.0104607	0.0755612	0.330322	-0.141374	0.0675607	0.270505	0.786772	0.462559	0.643681
cg05676042	11	PPME1	TRUE	Yes	-0.352071	3.0733e-06	0.00015459	0.0507141	0.516413	-0.00560601	0.94268	-0.063481	0.415063	-1.46605	0.142635	0.695055	0.487021
cg03007010	19	SNX26	TRUE	No	-0.351031	3.08249e-06	0.00015459	0.0569323	0.464905	0.0789333	0.309133	-0.0549974	0.478907	0.114996	0.908448	-1.09624	0.272974
cg15819171	22	FLJ23588	TRUE	No	-0.350919	3.10648e-06	0.00015459	0.0270222	0.728859	0.0833613	0.282693	0.0380301	0.624542	-0.222967	0.823562	-1.76192	0.0780832
cg24573501	5	F2RL1	TRUE	No	-0.350904	3.10973e-06	0.00015459	0.098768	0.204126	0.0919541	0.235829	0.120666	0.119226	-0.511396	0.609074	-0.788984	0.430121
cg09997760	3	GNB4	TRUE	No	-0.350866	3.11802e-06	0.00015459	0.110592	0.154793	0.0742428	0.338854	0.0183876	0.81299	-0.83203	0.405392	-0.560937	0.57484
cg11620807	2	IRS1	TRUE	No	-0.350771	3.13835e-06	0.00015459	0.136181	0.0792904	0.145544	0.0597785	0.0651713	0.4013	-0.519126	0.603673	-1.87416	0.060908
cg13673094	1	PTPRC	FALSE	No	-0.36438	3.14616e-06	0.00015459	0.0799506	0.324302	-0.00213239	0.978992	-0.0424675	0.599811	-1.86927	0.0615853	-0.784904	0.43251
cg06382459	1	SKI	TRUE	Yes	-0.350733	3.14657e-06	0.00015459	0.126907	0.102197	0.0577801	0.456909	0.0837422	0.280491	-1.51841	0.128911	-1.34796	0.177673
cg11158440	19	STX10	TRUE	No	-0.351447	3.20827e-06	0.000156314	0.104263	0.181278	0.072787	0.349896	-0.0355931	0.647919	-0.946121	0.344087	-0.572649	0.566883
cg08341978	1	RERE	TRUE	No	-0.350381	3.22407e-06	0.000156314	0.0756114	0.331466	0.0978835	0.206849	0.0327706	0.673246	0.548342	0.583457	-1.79817	0.0721497
cg03742214	12	CRY1	TRUE	No	-0.350337	3.23374e-06	0.000156314	0.164601	0.0335323	0.0860455	0.267426	0.0371512	0.632576	-0.431393	0.666183	-1.36234	0.173091
cg06611310	2	LOC129285	TRUE	No	-0.350201	3.26429e-06	0.000156323	0.0776268	0.318701	0.0250203	0.747507	-0.14326	0.0639451	0.274216	0.783919	-0.604787	0.54532
cg07694025	4	SFRP2	TRUE	No	-0.365988	3.28173e-06	0.000156323	0.0622506	0.444614	-0.000526648	0.994845	0.144219	0.0753099	-0.698004	0.485175	0.0557895	0.955509
cg14320796	4	GAJ	TRUE	Yes	-0.350103	3.28626e-06	0.000156323	0.109418	0.159248	0.0530396	0.494721	0.0979506	0.206537	-0.145332	0.884449	-1.81678	0.0692511
cg10058540	12	DCTN2	TRUE	No	-0.350094	3.28848e-06	0.000156323	0.0756833	0.331004	-0.00734605	0.924707	0.0157801	0.83912	-1.21282	0.2252	-0.14708	0.883069
cg24012887	19	BTBD14B	TRUE	No	-0.353778	3.36637e-06	0.000157939	0.124222	0.114136	-0.0110085	0.888736	0.0251757	0.748976	-0.850846	0.394855	0.289595	0.772126
cg07246225	2	ZFHX1B	TRUE	No	-0.353621	3.4025e-06	0.000157939	0.120443	0.125656	0.0295548	0.70716	-0.0616271	0.433086	-1.18439	0.236258	-0.0375169	0.970073
cg15331039	6	SH3BGRL2	TRUE	Yes	-0.349559	3.41172e-06	0.000157939	0.123208	0.112673	0.00250885	0.974252	0.0357296	0.645662	-1.10122	0.2708	-0.953349	0.340413
cg11007123	9	SPTAN1	TRUE	No	-0.349552	3.41334e-06	0.000157939	0.0471915	0.544776	0.032939	0.671664	-0.00236365	0.975742	-0.660793	0.508745	-0.929291	0.352738
cg26233468	1	KRTCAP2	TRUE	No	-0.34952	3.42072e-06	0.000157939	0.102186	0.188825	0.0926048	0.232517	0.0316271	0.684026	-0.343787	0.731007	-1.19807	0.230891
cg09547190	9	C9orf89	TRUE	No	-0.349468	3.43313e-06	0.000157939	0.174494	0.0241109	0.192613	0.012371	0.0672719	0.386262	-0.74066	0.4589	-0.640259	0.522004
cg23657409	20	PLCB1	TRUE	No	-0.350405	3.44607e-06	0.000157939	0.098844	0.205156	0.0694539	0.372458	-0.0203002	0.794561	-1.18839	0.234679	-1.64541	0.0998855
cg20641660	11	C11orf30	TRUE	No	-0.354435	3.45235e-06	0.000157939	0.10852	0.169254	0.0115776	0.883384	-0.0847844	0.281899	-0.821362	0.41144	-0.422624	0.67257
cg14939691	3	TKT	TRUE	No	-0.349351	3.46064e-06	0.000157939	0.16642	0.0315967	0.077925	0.315374	0.0581353	0.454143	-1.06916	0.284996	-0.577709	0.563461
cg01428361	17	RSAD1	TRUE	No	-0.349123	3.51525e-06	0.000159979	0.00814329	0.916816	0.0847483	0.274732	-0.0567214	0.465211	0.0540961	0.956859	-0.34853	0.727442
cg08122545	1	HES4	TRUE	No	-0.348853	3.58119e-06	0.000160134	0.164379	0.0337752	0.0540661	0.486395	-0.0311467	0.688574	-0.440549	0.65954	-1.05244	0.292597
cg00146096	11	FANCF	TRUE	Yes	-0.348836	3.58514e-06	0.000160134	0.109241	0.15993	0.0473325	0.542352	0.0497251	0.522111	-0.602289	0.546982	-1.6083	0.10777
cg03996465	13	SUGT1	TRUE	No	-0.348824	3.58816e-06	0.000160134	0.11349	0.144202	0.0136684	0.860413	-0.0102348	0.895244	-2.02556	0.0428102	0.0840536	0.933014
cg09255666	1	ZNF281	TRUE	No	-0.3488	3.59417e-06	0.000160134	0.0302144	0.698303	0.0278199	0.72037	-0.09247	0.2332	-0.273936	0.784134	-0.319855	0.749078
cg19624775	21	MORC3	TRUE	No	-0.348778	3.59948e-06	0.000160134	0.182658	0.018145	0.0372558	0.631618	0.0344552	0.657485	-0.110627	0.911912	-1.34041	0.180112
cg01305547	4	WHSC1	TRUE	No	0.348514	3.66536e-06	0.000162556	-0.164141	0.0340368	0.011849	0.87884	-0.0560454	0.470556	0.0111228	0.991125	1.1299	0.258519
cg01827098	7	GIMAP7	TRUE	Yes	-0.348311	3.71664e-06	0.000164035	0.138148	0.0750092	0.0128096	0.869102	0.0949012	0.221088	-0.106909	0.914861	-0.40523	0.685309
cg06168324	2	RBMS1	TRUE	No	-0.34804	3.7861e-06	0.000164035	0.0836889	0.282257	0.0409443	0.598223	0.0521079	0.502342	-0.0231225	0.981553	-1.48973	0.136294
cg14049461	4	GRID2	TRUE	No	-0.34801	3.79394e-06	0.000164035	0.156975	0.0427752	0.0450281	0.562206	0.0249853	0.747848	-0.886013	0.375611	-0.896398	0.37004
cg04716261	1	ARPM2	FALSE	No	0.348009	3.79414e-06	0.000164035	-0.0703345	0.366412	0.0928436	0.231309	-0.0326089	0.674766	0.726105	0.467774	-1.88249	0.059769
cg19779211	11	KCNQ1	TRUE	No	-0.348979	3.79907e-06	0.000164035	0.108943	0.162357	0.0231809	0.766197	0.031898	0.682377	-0.745161	0.456174	-0.115473	0.90807
cg10141022	7	BRAF	TRUE	No	-0.347926	3.81575e-06	0.000164035	0.0881425	0.257339	0.0596187	0.442689	0.0733015	0.34503	-1.92094	0.0547388	-1.17769	0.238921
cg10829134	15	ZA20D3	TRUE	No	-0.347726	3.86815e-06	0.000164035	0.048613	0.532714	0.0464454	0.549954	0.0113915	0.883484	0.585124	0.558465	-0.665819	0.505527
cg17804987	3	MAPKAPK3	TRUE	Yes	-0.347689	3.8779e-06	0.000164035	0.075774	0.330423	0.091916	0.236024	-0.00502887	0.948417	0.00366798	0.997073	-0.636	0.524777
cg16295988	9	C9orf80	TRUE	Yes	-0.347606	3.89991e-06	0.000164035	0.113125	0.145506	0.0938542	0.226248	0.000412467	0.995766	-0.971707	0.331197	-1.5044	0.132479
cg13828871	16	MYST1	TRUE	Yes	-0.347604	3.90043e-06	0.000164035	0.0652861	0.401896	0.0147582	0.849411	0.0391241	0.614603	-0.414371	0.678602	-0.207762	0.835414
cg04422896	12	C12orf43	TRUE	Yes	-0.347603	3.90077e-06	0.000164035	0.0493464	0.526543	0.100996	0.192705	-0.0593156	0.445015	-0.609999	0.541863	-0.0328272	0.973812
cg17057072	17	SMYD4	TRUE	Yes	0.347534	3.91937e-06	0.000164035	-0.143058	0.0651342	0.0509034	0.512286	-0.0801731	0.301573	0.805133	0.420743	0.901704	0.367214
cg05953394	7	PRKAG2	TRUE	Yes	-0.347455	3.94043e-06	0.000164035	0.0026846	0.972533	0.0662235	0.393724	-0.0859348	0.268045	-0.932391	0.351134	-0.0171296	0.986333
cg15009813	17	TNFSF12	FALSE	No	-0.348372	3.95945e-06	0.000164035	0.164215	0.0345028	0.0357026	0.646909	-0.0784864	0.313355	-0.373475	0.708795	-0.362307	0.717123
cg20647888	10	CCDC3	TRUE	No	-0.356476	3.98903e-06	0.000164035	0.192383	0.0154488	0.0284055	0.722271	0.0291686	0.715128	-1.18452	0.236209	-0.8115	0.417079
cg24315860	7	SRPK2	TRUE	No	-0.347235	4.00006e-06	0.000164035	0.0190013	0.807441	0.00693524	0.928906	0.0371033	0.633015	-0.905615	0.365139	-0.859154	0.390256
cg26450541	6	ZNF187	TRUE	No	-0.347228	4.00201e-06	0.000164035	0.103344	0.183837	0.0692816	0.3722	0.0155399	0.841536	-1.45636	0.145294	-1.08134	0.279544
cg23183296	4	UGT2B28	FALSE	No	0.348162	4.01641e-06	0.000164035	0.0107431	0.890735	-0.0233827	0.764221	0.00460853	0.952866	0.362789	0.716762	0.942373	0.346002
cg21526212	9	PTCH	TRUE	No	-0.347167	4.01856e-06	0.000164035	0.0960574	0.216879	-0.0755342	0.330495	0.0275062	0.723394	-0.259235	0.795454	-1.81614	0.0693494
cg13615396	12	RACGAP1	TRUE	No	-0.347081	4.04229e-06	0.000164035	0.0671029	0.388897	-0.0274591	0.723849	-0.0196638	0.800273	0.435883	0.662922	0.125294	0.90029
cg20699736	2	VAX2	TRUE	No	-0.347003	4.06376e-06	0.000164035	0.143322	0.0646367	0.0526174	0.498167	0.0209243	0.787765	-0.902508	0.366787	-0.646901	0.517696
cg11727029	15	UNC45A	TRUE	Yes	-0.352013	4.0662e-06	0.000164035	0.0590391	0.455499	-0.010537	0.893801	-0.00838041	0.915446	-1.31443	0.188701	0.236496	0.813048
cg18445047	16	MGC26885	TRUE	No	-0.34796	4.07193e-06	0.000164035	0.149359	0.0547825	0.0392385	0.614642	-0.00228762	0.976593	-0.830707	0.406139	-0.689516	0.490499
cg19764555	11	AHNAK	TRUE	No	0.346957	4.07639e-06	0.000164035	-0.156009	0.0440852	0.0238995	0.75846	-0.112382	0.146958	-0.245011	0.806448	-0.0585166	0.953337
cg03171924	1	RUNX3	TRUE	Yes	-0.346794	4.12215e-06	0.000164885	0.153666	0.0474034	-0.0764946	0.324366	0.117107	0.130595	0.0223796	0.982145	-0.831527	0.405676
cg19324791	9	CEECAM1	TRUE	No	-0.346698	4.14898e-06	0.000164885	0.128719	0.0973513	0.0851361	0.272534	0.0263952	0.734138	-0.694008	0.487677	-1.137	0.255539
cg22019980	6	RNF146	TRUE	No	-0.346621	4.17084e-06	0.000164885	0.106091	0.172392	0.0586661	0.450025	-0.0727501	0.34868	0.26774	0.788899	-1.36652	0.171777
cg17163751	10	H2AFY2	TRUE	No	-0.346582	4.18192e-06	0.000164885	0.130002	0.0940329	0.0544151	0.483582	0.0954434	0.218449	-1.42531	0.154068	-1.72939	0.0837386
cg00382515	2	MRPL44	TRUE	No	-0.346572	4.18476e-06	0.000164885	0.14223	0.0667215	0.0164157	0.832734	-0.000633652	0.993496	-0.917122	0.359079	-0.978683	0.327736
cg21171130	14	C14orf122	TRUE	No	-0.346458	4.21736e-06	0.000165837	0.130309	0.0932527	0.0661013	0.394599	0.043913	0.571937	-0.319415	0.749412	-1.82268	0.0683522
cg04198824	13	USPL1	TRUE	No	-0.34626	4.27441e-06	0.000166707	0.0907778	0.243329	0.0590666	0.446932	-0.0381058	0.623853	-0.916183	0.359571	-1.24165	0.214365
cg06580318	2	SPBC25	TRUE	No	-0.346222	4.28569e-06	0.000166707	0.103958	0.181232	-0.0543157	0.484382	-0.0279509	0.719109	0.0166517	0.986714	-0.26248	0.792951
cg08656294	17	CD68	TRUE	No	-0.346208	4.28971e-06	0.000166707	0.0822762	0.290489	0.0447328	0.564776	0.0413484	0.594613	-0.883768	0.376821	-1.24996	0.211313
cg12403575	16	TRADD	TRUE	No	-0.346117	4.31635e-06	0.000167251	-0.0484563	0.534037	-0.0174622	0.822241	0.0400652	0.60611	-1.00048	0.317077	-0.723895	0.46913
cg05845503	9	GRHPR	TRUE	No	-0.345947	4.36645e-06	0.000168563	0.120423	0.1211	0.0693312	0.371857	0.060351	0.437096	0.0420789	0.966436	-2.06049	0.0393519
cg02760007	6	SRF	TRUE	No	-0.345809	4.40752e-06	0.000169242	0.093206	0.230897	0.0356668	0.646242	0.0172634	0.824232	-0.669077	0.503446	-0.88889	0.374062
cg25345005	3	C3orf9	TRUE	No	-0.345758	4.42278e-06	0.000169242	0.111032	0.153151	0.0930218	0.230411	0.00685279	0.929749	-0.205366	0.837286	-2.03822	0.0415275
cg18220284	1	TAF5L	TRUE	No	-0.345574	4.47826e-06	0.000170672	0.102029	0.18951	0.0217266	0.77983	-0.0377153	0.627415	-0.655718	0.512006	-0.683255	0.494446
cg04820387	20	PCMTD2	TRUE	No	-0.352596	4.49044e-06	0.000170672	0.0414674	0.602619	0.0607641	0.443849	0.0237429	0.764972	-0.768048	0.442459	-0.621283	0.534414
cg13517305	3	CHCHD6	TRUE	No	-0.345389	4.53472e-06	0.000171463	0.0347661	0.65557	0.0540951	0.486161	0.0659962	0.395353	-0.258464	0.796049	-1.68387	0.0922065
cg22571217	9	DAPK1	TRUE	No	-0.345327	4.55379e-06	0.000171463	0.0600854	0.440506	0.121989	0.1152	-0.024157	0.755939	-0.692257	0.488776	-1.15373	0.24861
cg22490255	12	TSPAN31	TRUE	No	-0.345297	4.56311e-06	0.000171463	0.0749226	0.335902	-0.00759153	0.922199	0.108201	0.162692	0.00167967	0.99866	-1.66214	0.0964851
cg22874695	8	C8orf40	TRUE	No	-0.345086	4.62889e-06	0.000172608	0.109975	0.157125	0.0786594	0.310821	0.0511173	0.510513	-0.834529	0.403983	-1.36808	0.171286
cg17183991	13	HS6ST3	TRUE	No	0.345067	4.6346e-06	0.000172608	-0.0665481	0.39284	0.0311462	0.688579	-0.0796386	0.304817	1.28841	0.197604	0.130689	0.896021
cg19568591	2	FRZB	TRUE	No	-0.34504	4.64318e-06	0.000172608	0.160788	0.0379166	0.078273	0.313211	0.085701	0.269354	0.0888038	0.929238	-1.65149	0.098638
cg02994974	11	SPON1	TRUE	Yes	0.344938	4.67535e-06	0.000173479	-0.143783	0.0637712	0.0745614	0.336779	-0.128026	0.0981628	0.61853	0.536226	0.690686	0.489763
cg01545242	19	ASF1B	TRUE	No	-0.344791	4.72207e-06	0.000174097	0.0728114	0.349734	0.049015	0.528078	0.0143829	0.853197	-0.527059	0.598153	-1.04403	0.296472
cg16483466	20	C20orf186	TRUE	No	-0.344758	4.73269e-06	0.000174097	0.01851	0.812326	0.109223	0.158734	0.128873	0.0959387	-0.247074	0.804851	-1.64439	0.100096
cg14155482	1	PIP5K1A	TRUE	Yes	-0.344715	4.74636e-06	0.00017422	0.0946706	0.22362	0.0331064	0.670093	-0.0164356	0.832533	-1.81974	0.0687986	0.693979	0.487695
cg21250978	7	PRKAR2B	FALSE	No	0.344559	4.79658e-06	0.000174565	-0.140638	0.0698597	-0.0167338	0.82954	-0.0463568	0.550716	0.281502	0.778325	1.19991	0.230172
cg17257175	1	MUC1	TRUE	No	-0.345538	4.79708e-06	0.000174565	0.117829	0.130553	-0.00200564	0.979478	0.0145339	0.852117	-1.69633	0.0898226	-0.633724	0.526261
cg25886875	19	PSMC4	TRUE	No	-0.344502	4.8151e-06	0.000174565	0.0279682	0.719756	-0.0119914	0.877396	-0.0330836	0.670306	-0.314642	0.753034	-0.725879	0.467913
cg21825027	2	SH3YL1	TRUE	No	-0.344411	4.84491e-06	0.000174565	0.0663341	0.394366	0.0439303	0.571786	-0.0275229	0.723233	-0.346357	0.729074	-1.18292	0.236843
cg11392765	4	BAPX1	TRUE	No	-0.344384	4.85362e-06	0.000174565	0.092222	0.23588	0.0677322	0.383013	-0.0333266	0.668028	-1.64482	0.100008	0.108817	0.913347
cg11387131	11	KCNJ5	TRUE	Yes	-0.353436	4.88036e-06	0.000174565	0.0502345	0.530778	0.099082	0.214023	0.0409631	0.608186	-0.398692	0.69012	0.240841	0.809678
cg21319693	1	PRDX1	TRUE	No	-0.344285	4.88635e-06	0.000174565	0.13546	0.0809081	0.0091852	0.905935	0.0131425	0.865733	-0.769477	0.44161	-0.421688	0.673253
cg01734338	11	KCNQ1	TRUE	Yes	0.344238	4.90186e-06	0.000174565	-0.102382	0.187974	0.0498514	0.521053	-0.105287	0.17438	0.811207	0.417247	0.289728	0.772025
cg09587549	16	PYCARD	TRUE	No	-0.344205	4.91273e-06	0.000174565	0.113525	0.144076	0.0479374	0.537198	0.00700875	0.928155	-1.4594	0.144456	-1.56313	0.118022
cg21746459	9	MRPL50	TRUE	Yes	-0.344138	4.93514e-06	0.000174565	0.136923	0.0776528	0.065589	0.398282	-0.0249394	0.748296	-0.58566	0.558104	-0.551663	0.581179
cg21312090	8	TRPS1	TRUE	No	-0.34402	4.97443e-06	0.000174565	0.0944881	0.224517	0.0735395	0.343462	0.0945264	0.222926	0.39916	0.689775	-2.25976	0.0238361
cg03054162	2	PCYOX1	TRUE	No	-0.343869	5.02533e-06	0.000174565	0.135374	0.0811034	0.00405454	0.958401	-0.0196924	0.799988	-0.505331	0.613327	-1.25649	0.208939
cg14046365	2	NMI	TRUE	Yes	-0.343868	5.02576e-06	0.000174565	0.0865618	0.266004	0.0187508	0.809366	0.0348743	0.653587	-0.325666	0.744677	-0.740346	0.45909
cg01025842	16	TRADD	TRUE	No	-0.343851	5.03136e-06	0.000174565	0.119802	0.123046	0.0257457	0.740444	0.0240307	0.757175	-0.612527	0.540189	-1.14128	0.253753
cg08780378	15	EIF3S1	TRUE	No	-0.343797	5.04977e-06	0.000174565	0.118663	0.126675	0.0434797	0.57574	0.0236763	0.760647	-0.129925	0.896626	-1.23697	0.216099
cg14341579	13	IRS2	TRUE	No	-0.343774	5.05746e-06	0.000174565	-0.00221306	0.977356	-0.0297696	0.701673	-0.120666	0.119225	-0.743132	0.457402	0.749377	0.45363
cg27537600	8	SPAG1	TRUE	Yes	-0.343762	5.06179e-06	0.000174565	0.0366001	0.638654	0.0718183	0.354905	0.0171457	0.825412	-0.483147	0.628991	-0.554509	0.579231
cg08713365	20	C20orf98	TRUE	Yes	-0.344732	5.06472e-06	0.000174565	0.105797	0.174906	0.0259136	0.739573	-0.0486715	0.53222	-0.38191	0.702528	-1.17056	0.241776
cg25756129	3	SFRS10	TRUE	No	-0.343637	5.10436e-06	0.000175366	0.0177528	0.819871	0.0622795	0.422561	-0.0642887	0.40772	-0.741356	0.458477	-0.825675	0.408989
cg11572744	5	DPYSL3	TRUE	No	-0.343548	5.13532e-06	0.000175928	0.13953	0.0721154	0.0823071	0.288845	0.0432716	0.57757	-0.583678	0.559437	-1.06282	0.287864
cg22029275	13	FLJ25477	TRUE	No	-0.345472	5.14915e-06	0.000175928	0.105048	0.179328	0.0440394	0.573167	-0.0150889	0.846999	-1.08211	0.279204	0.434343	0.664039
cg09384159	6	TUBE1	TRUE	No	-0.343437	5.17385e-06	0.000176036	0.13968	0.0718077	0.0617535	0.426497	0.00517654	0.946904	-0.326998	0.743669	-1.24901	0.211661
cg09242772	18	CTDP1	TRUE	No	-0.343288	5.22575e-06	0.000177501	0.0629442	0.419027	0.0764493	0.324653	0.062274	0.422602	0.654418	0.512842	-1.9611	0.0498673
cg13225039	4	TACC3	TRUE	Yes	0.343208	5.25413e-06	0.000177603	-0.187699	0.0151399	0.0379878	0.624928	-0.0724151	0.35091	1.4426	0.149132	0.693696	0.487873
cg20100381	16	APPBP1	TRUE	No	-0.343108	5.28942e-06	0.000178379	0.0928095	0.232896	0.0556108	0.47401	-0.0279882	0.718749	-0.75029	0.45308	-0.659888	0.509326
cg23217005	16	MT1F	TRUE	Yes	-0.343046	5.31139e-06	0.000178478	0.0231964	0.766045	0.0996672	0.198655	-0.050006	0.51976	0.139419	0.889119	-1.6525	0.0984319
cg12748258	8	HR	TRUE	No	-0.342927	5.35404e-06	0.000179246	0.10972	0.158093	0.0536758	0.489551	0.0471781	0.543671	0.501046	0.616339	-1.2162	0.223907
cg17592812	19	FAM32A	TRUE	Yes	-0.342849	5.38232e-06	0.000179675	0.0754854	0.332274	0.0530798	0.494393	0.0493819	0.524991	-0.590616	0.554777	-2.61009	0.00905182
cg17208363	15	TYRO3	TRUE	Yes	-0.342751	5.41768e-06	0.000180434	0.115837	0.136033	0.037905	0.625683	-0.0179781	0.817081	-1.05733	0.290362	-0.306781	0.75901
cg25242557	11	PAX6	TRUE	Yes	0.342675	5.44546e-06	0.000180857	-0.18483	0.0167918	-0.0166814	0.830066	-0.0764971	0.32435	0.985938	0.324164	0.0309868	0.97528
cg18013830	15	RPUSD2	TRUE	Yes	-0.342563	5.48681e-06	0.000181086	0.12029	0.121515	0.00527638	0.945881	0.0627237	0.419253	-0.333241	0.738952	-1.73	0.0836299
cg22370370	17	ZNF652	TRUE	No	-0.342449	5.52889e-06	0.000181086	0.0325174	0.676553	-0.0218242	0.778867	-0.0128699	0.868492	-0.517056	0.605117	-0.436358	0.662577
cg01962086	3	TNK2	TRUE	No	0.342432	5.53516e-06	0.000181086	-0.213761	0.00554089	-0.017059	0.82628	-0.0578172	0.45662	1.50385	0.13262	0.585932	0.557921
cg22068038	15	PARP16	TRUE	No	-0.342385	5.55245e-06	0.000181086	0.0839636	0.280675	0.0245694	0.751907	-0.0408896	0.598713	-0.194192	0.846026	-1.25604	0.209102
cg18972811	4	SLIT2	TRUE	No	0.342347	5.56654e-06	0.000181086	-0.172585	0.0257272	0.00898634	0.907962	-0.115034	0.137595	-0.247381	0.804613	0.0769629	0.938653
cg03835332	15	ELL3	TRUE	No	-0.342328	5.57379e-06	0.000181086	0.0686066	0.378333	0.0810367	0.296378	0.0357155	0.645792	0.230544	0.817669	-1.23394	0.217224
cg24999924	20	C20orf20	TRUE	No	-0.344225	5.59672e-06	0.000181086	0.178184	0.0220346	0.0212738	0.785581	0.0231343	0.767343	-0.970455	0.33182	-0.700105	0.483862
cg08393006	19	SFRS14	TRUE	No	-0.343236	5.59876e-06	0.000181086	0.175117	0.0240307	-0.022258	0.775252	-0.0342285	0.660563	-1.23348	0.217398	0.125357	0.900241
cg07284407	20	GNAS	TRUE	No	-0.342028	5.68708e-06	0.000181086	0.0816573	0.294145	-0.0641498	0.408736	-0.0659542	0.395655	-1.97562	0.0481979	0.0836465	0.933338
cg12717668	7	ZNF655	TRUE	Yes	-0.341978	5.70604e-06	0.000181086	0.136648	0.0782582	0.0441498	0.569864	0.0590985	0.446686	-1.18522	0.235931	-0.624712	0.53216
cg06665799	5	TMED9	TRUE	No	-0.341885	5.74153e-06	0.000181086	0.0989071	0.203486	0.0201041	0.795898	0.0566151	0.46605	-1.15422	0.24841	-0.271077	0.786331
cg12785689	20	ITGB4BP	TRUE	No	-0.347853	5.74318e-06	0.000181086	0.0702758	0.3757	-0.0158419	0.841413	-0.0066511	0.933056	-1.43773	0.150512	-1.09796	0.272221
cg09298289	5	CENPH	TRUE	No	-0.341876	5.74533e-06	0.000181086	0.0085185	0.912998	0.0701506	0.366218	-0.0605357	0.435691	-0.0301727	0.975929	-1.00718	0.31385
cg21363943	1	SF3B4	TRUE	No	-0.341858	5.75211e-06	0.000181086	0.112856	0.146471	0.0353448	0.649222	0.0320083	0.680425	-0.734607	0.462579	-1.18247	0.237021
cg06334093	6	CCDC28A	TRUE	Yes	-0.341836	5.76053e-06	0.000181086	0.0470427	0.546047	0.0980501	0.206074	-0.0160734	0.836172	-0.684759	0.493496	-0.745914	0.455719
cg07872652	11	CNIH2	TRUE	Yes	-0.341776	5.78356e-06	0.000181086	0.133205	0.0861405	0.021395	0.783107	0.0877481	0.25804	-0.293561	0.769093	-1.64472	0.100027
cg06291595	14	NPC2	TRUE	No	-0.341728	5.80223e-06	0.000181086	0.103986	0.181113	0.0202663	0.794288	-0.0102056	0.895542	-0.703731	0.4816	-0.955149	0.339503
cg15205507	19	ZNF331	TRUE	No	-0.352894	5.81167e-06	0.000181086	0.0829674	0.303149	0.045955	0.56765	0.0228965	0.775922	-1.42507	0.154138	-0.142196	0.886925
cg04805109	3	CSPG5	TRUE	No	-0.341696	5.81476e-06	0.000181086	0.0901066	0.246845	0.0141277	0.855773	0.0238342	0.759099	-0.62065	0.53483	-1.73868	0.0820912
cg20972416	2	XLF	TRUE	No	-0.341606	5.8501e-06	0.000181086	0.0970906	0.211953	0.0154565	0.842376	0.0731588	0.345972	-0.849107	0.395822	-0.580784	0.561386
cg09370442	15	CHP	TRUE	No	-0.341599	5.85279e-06	0.000181086	0.110945	0.153475	0.0286341	0.712542	0.0457583	0.555877	-1.67874	0.0932025	-0.295711	0.767451
cg24438655	17	KPNB1	TRUE	No	-0.341577	5.86145e-06	0.000181086	0.0715336	0.358278	-0.00543962	0.94421	0.0464614	0.549817	-1.43388	0.151608	-0.646344	0.518057
cg24512973	1	MUC1	TRUE	No	0.347505	5.87643e-06	0.000181086	-0.123338	0.119055	0.136377	0.0835512	0.00209903	0.978851	0.591751	0.554017	0.0608553	0.951474
cg22432908	12	KLRC2	FALSE	Yes	0.349564	5.87699e-06	0.000181086	-0.111733	0.160863	0.000376716	0.996228	0.0808447	0.309505	1.16395	0.244444	0.496107	0.619819
cg27196129	16	C16orf58	TRUE	Yes	-0.341496	5.89295e-06	0.000181086	0.0356715	0.647196	0.0328665	0.672345	0.0618109	0.426066	-0.652326	0.514191	-1.55428	0.120118
cg15486645	11	LIN7C	TRUE	No	-0.341324	5.96131e-06	0.000182701	0.026864	0.730385	0.0103407	0.894167	-0.13546	0.079991	-0.620971	0.534619	-1.22242	0.221549
cg13191049	15	DMN	TRUE	No	-0.341184	6.01709e-06	0.000183082	0.0830449	0.28599	0.00694994	0.928756	0.0493231	0.525485	-0.583761	0.559381	-1.27235	0.20325
cg16108132	10	ANXA7	TRUE	No	-0.341111	6.04664e-06	0.000183082	0.0964436	0.215028	0.0119854	0.877456	0.0122762	0.874508	-1.79772	0.0722207	0.542668	0.587358
cg10602543	11	H19	TRUE	Yes	-0.341084	6.05735e-06	0.000183082	0.147488	0.0571625	0.0507119	0.513876	0.0898613	0.246707	-0.152804	0.878553	-1.4831	0.138049
cg20331177	17	KRTAP4-2	FALSE	No	0.34501	6.06256e-06	0.000183082	-0.0479269	0.543499	0.0108867	0.88996	0.0184901	0.81421	0.860806	0.389345	0.442817	0.657898
cg23983884	5	DBN1	TRUE	No	-0.341069	6.06347e-06	0.000183082	0.0773939	0.32016	-0.025522	0.74262	-0.0518306	0.504623	-1.41292	0.157679	-0.594249	0.552345
cg09151429	19	LPHN1	TRUE	No	-0.340971	6.10353e-06	0.00018376	0.0955265	0.219442	0.0469517	0.545608	0.0345569	0.656538	0.141856	0.887194	-1.42349	0.154595
cg12809314	3	ZNF445	TRUE	No	-0.348935	6.12381e-06	0.000183832	0.0283671	0.722631	-0.0333292	0.675658	0.0106325	0.893845	-0.196985	0.843839	0.0308079	0.975423
cg23040064	16	JPH3	TRUE	No	-0.340827	6.16216e-06	0.000184275	0.138131	0.0750469	0.086231	0.266393	0.025413	0.74368	-0.40966	0.682055	-1.09958	0.271517
cg11504740	11	GPR152	FALSE	Yes	-0.340819	6.16576e-06	0.000184275	0.171052	0.0270918	0.0128119	0.869079	0.144693	0.0613043	-0.550843	0.581741	-1.87361	0.0609844
cg25985103	15	MAN2C1	TRUE	No	-0.341729	6.19096e-06	0.000184346	0.0439272	0.574146	0.0411484	0.59751	-0.0155497	0.841911	-0.660107	0.509185	-0.465552	0.641536
cg00815583	8	FBXO16	TRUE	Yes	-0.340682	6.22238e-06	0.000184713	0.13556	0.0806841	0.0316662	0.683656	-0.00130247	0.986631	-0.288501	0.772963	-0.48542	0.627378
cg16910379	17	C17orf79	TRUE	No	-0.34058	6.26444e-06	0.000185374	0.0798967	0.304712	0.092562	0.232733	-0.0226263	0.770961	-0.783209	0.433504	0.504779	0.613714
cg10698222	7	FLJ10925	TRUE	Yes	-0.340457	6.31621e-06	0.000186622	0.111791	0.150342	0.0357183	0.645766	0.0735883	0.343141	-0.439936	0.659984	-0.716097	0.473931
cg23234154	4	MANBA	TRUE	No	-0.340273	6.3939e-06	0.000187923	0.11186	0.150089	0.0446112	0.565835	-0.073425	0.344216	0.602246	0.54701	-0.781227	0.434669
cg11255230	18	BCL2	TRUE	No	-0.340251	6.4036e-06	0.000187923	0.0666638	0.392016	0.054015	0.486808	-0.0190628	0.806255	-0.0658381	0.947507	-1.57112	0.116155
cg13958304	1	RSBN1	TRUE	No	-0.34022	6.41684e-06	0.000187982	-0.0669677	0.389856	0.152944	0.0477891	-0.0986836	0.203144	-0.596088	0.551116	-0.858343	0.390703
cg05788437	3	FYTTD1	TRUE	No	-0.340116	6.46115e-06	0.000188391	0.104434	0.179232	0.0622347	0.422895	0.0495101	0.523913	-0.300599	0.763721	-1.88202	0.0598339
cg00128766	1	KIAA0494	TRUE	No	-0.342055	6.46504e-06	0.000188391	0.120389	0.123494	0.0415326	0.595213	-0.104136	0.181812	-1.02645	0.30468	-0.417872	0.676041
cg11519508	17	TP53	TRUE	Yes	-0.339964	6.52705e-06	0.000188675	0.0595568	0.444544	-0.0220011	0.777121	0.0488164	0.529753	-0.588485	0.556207	-0.860865	0.389312
cg08163803	13	EFHA1	TRUE	No	-0.353215	6.54194e-06	0.000188675	0.00534488	0.947546	0.0277619	0.731672	0.00663933	0.934654	-2.03209	0.0421445	-0.691484	0.489261
cg12701101	2	DKFZp434N062	TRUE	No	-0.339922	6.54528e-06	0.000188675	0.117318	0.131064	0.0263929	0.734161	-0.0114866	0.882519	-0.574161	0.565859	-0.746096	0.455609
cg23266266	4	DCUN1D4	TRUE	No	-0.339859	6.57268e-06	0.000188675	0.097664	0.209253	0.0715965	0.356397	0.0245655	0.751945	0.430666	0.666712	-0.909315	0.363184
cg17404915	20	OVOL2	TRUE	No	-0.339857	6.57368e-06	0.000188675	0.0490129	0.529344	0.0367713	0.636062	-0.00692413	0.92902	0.425754	0.670287	-0.873348	0.382473
cg10688941	2	ASCC3L1	TRUE	No	-0.339816	6.59153e-06	0.00018873	0.108448	0.163001	0.0578007	0.456748	-0.000435013	0.995535	-0.514427	0.606953	-0.604534	0.545489
cg01331554	4	G3BP2	TRUE	No	-0.339774	6.60965e-06	0.000188786	0.109512	0.158889	0.0561099	0.470044	0.130561	0.0916311	-0.184665	0.853492	-1.25567	0.209237
cg12393697	2	KIAA1946	TRUE	No	-0.339653	6.66314e-06	0.00018894	0.123202	0.112691	0.0728824	0.347803	0.065425	0.399465	-0.33996	0.733887	-1.41486	0.157111
cg05660795	7	IGFBP1	TRUE	No	0.339596	6.68848e-06	0.00018894	-0.152357	0.0493468	0.0135098	0.862017	-0.108854	0.160153	0.304502	0.760745	0.815333	0.414881
cg03097995	19	TNNI3	FALSE	Yes	-0.339558	6.70552e-06	0.00018894	0.0409341	0.599421	0.0787402	0.310322	-0.0236757	0.760653	0.0969307	0.922781	0.651242	0.51489
cg23306832	11	KIAA0999	TRUE	No	-0.340486	6.72341e-06	0.00018894	0.121627	0.11852	0.0149561	0.847872	-0.0706029	0.364581	0.328452	0.74257	-1.18398	0.236421
cg26985201	3	LRCH3	TRUE	No	-0.339512	6.72608e-06	0.00018894	0.00998829	0.898061	0.119314	0.12345	0.0203431	0.793526	0.805385	0.420598	-0.445907	0.655664
cg26248486	12	C12orf58	TRUE	Yes	-0.339487	6.737e-06	0.00018894	0.105873	0.17328	0.025621	0.741656	0.0902308	0.244762	0.493651	0.621552	-1.83765	0.0661136
cg18966791	1	C1orf61	FALSE	No	-0.339457	6.75066e-06	0.00018894	0.0367009	0.637729	-0.0237132	0.760285	-0.0163975	0.832916	-1.57876	0.114391	-1.07831	0.280898
cg23830037	17	DRG2	TRUE	No	-0.339447	6.75505e-06	0.00018894	0.135695	0.0803788	0.124183	0.108758	0.020463	0.792336	-0.208885	0.834538	-1.69858	0.0893975
cg21728447	1	ALDH4A1	TRUE	No	-0.340173	6.86411e-06	0.000191224	0.0682204	0.382481	0.0460398	0.554648	0.0142804	0.854667	-0.839369	0.401262	-0.353106	0.724009
cg18346038	20	CDC91L1	TRUE	No	-0.339158	6.88564e-06	0.000191319	0.0533146	0.493793	0.0591552	0.44625	0.0258804	0.739134	-0.250044	0.802554	0.329912	0.741466
cg06616147	6	ICK	TRUE	No	-0.347107	6.8991e-06	0.000191319	0.100371	0.208093	-0.0526606	0.508391	0.0498849	0.531025	-1.18117	0.237536	-1.09389	0.274005
cg20781140	2	GPR155	TRUE	No	-0.33896	6.97684e-06	0.000193025	0.14518	0.0612094	0.0391707	0.614182	0.0629831	0.417328	-0.441191	0.659074	-1.43382	0.151622
cg14310034	14	BMP4	TRUE	No	-0.338876	7.01553e-06	0.000193109	0.0915769	0.239187	0.0190517	0.806366	0.00596746	0.938806	-0.0693124	0.944741	-0.823761	0.410075
cg02900980	3	FOXP1	TRUE	No	-0.338856	7.02481e-06	0.000193109	0.0423692	0.586674	0.0343924	0.65807	-0.0375743	0.628703	-0.413059	0.679564	-1.11866	0.263284
cg09916572	7	ZP3	TRUE	No	-0.338832	7.03623e-06	0.000193151	0.0366904	0.637825	0.00449964	0.953839	0.0121873	0.875409	0.101342	0.919279	-0.739073	0.459863
cg11227541	1	GNG5	TRUE	Yes	-0.338658	7.11772e-06	0.000194835	0.157334	0.0422957	0.059439	0.444068	-0.0450245	0.562238	-0.783817	0.433148	-1.03247	0.301854
cg17801256	1	ZMYM4	TRUE	No	-0.338589	7.15019e-06	0.000194909	0.110443	0.155354	-0.0218896	0.778222	0.0654216	0.39949	-1.01556	0.309841	-1.62766	0.103596
cg24408817	3	CCNL1	TRUE	No	-0.338566	7.16109e-06	0.000194909	0.136353	0.0789082	-0.0201881	0.795063	0.0116121	0.881245	-0.815057	0.41504	-1.07205	0.283696
cg21489873	9	C9orf45	FALSE	No	-0.338474	7.20484e-06	0.000195489	0.20008	0.00952946	-0.0244351	0.753219	0.1185	0.126051	-0.963994	0.335049	-0.954787	0.339686
cg00488718	4	MGC33302	TRUE	No	-0.338417	7.23185e-06	0.000195795	0.0762325	0.327498	0.0707033	0.362444	-0.0647784	0.40415	0.489458	0.624517	-0.0860223	0.931449
cg25860314	4	SEC24D	TRUE	No	-0.33837	7.25452e-06	0.000195829	0.107744	0.165766	0.0637615	0.411584	0.00954027	0.902317	0.0148011	0.988191	-1.14926	0.250448
cg21047206	1	PDE4DIP	TRUE	No	-0.33827	7.30254e-06	0.000196595	0.159414	0.0396103	0.0219897	0.777234	0.0559433	0.471366	-1.28821	0.197671	-0.445675	0.655832
cg10309835	19	KDELR1	TRUE	Yes	-0.340143	7.3341e-06	0.000196595	0.0461422	0.556186	0.00947318	0.903585	-0.0732325	0.348417	-0.700977	0.483318	-0.287291	0.773889
cg00213044	12	KRT6C	FALSE	Yes	-0.338168	7.3522e-06	0.000196595	0.135562	0.0806777	-0.0398547	0.608005	0.0801868	0.301489	-0.167128	0.867269	-1.18759	0.234996
cg13559495	1	ALG14	TRUE	Yes	-0.338109	7.38069e-06	0.000196595	0.130367	0.0931072	0.0735387	0.343467	0.0612142	0.430555	-0.776766	0.437297	-1.60434	0.108639
cg03096975	19	EML2	TRUE	No	-0.338099	7.38588e-06	0.000196595	0.134954	0.0820592	0.0488829	0.529192	0.0133116	0.864021	-0.94547	0.344419	-1.37994	0.167604
cg18277508	4	SLC39A8	TRUE	No	-0.341988	7.39525e-06	0.000196595	0.143407	0.0678106	0.0205233	0.794213	0.0168365	0.830564	-0.973225	0.330442	-0.153541	0.877972
cg24731756	11	ILK	TRUE	Yes	-0.338051	7.4093e-06	0.000196595	0.018252	0.814895	0.078642	0.310928	-0.0398985	0.60761	-0.818184	0.413252	-1.2531	0.21017
cg13446852	1	LEPR	TRUE	No	-0.337896	7.48519e-06	0.000196706	0.13208	0.0888516	0.0598098	0.441226	-0.0524545	0.4995	0.0586904	0.953199	-1.32696	0.184522
cg21178548	17	SAMD14	TRUE	No	-0.338839	7.49581e-06	0.000196706	0.0629445	0.420442	0.00408995	0.958164	-0.0359276	0.644836	-0.960403	0.336852	-0.771428	0.440453
cg16983211	12	HOXC5	TRUE	No	-0.337854	7.50619e-06	0.000196706	0.0982296	0.206615	0.062819	0.418545	0.081455	0.293884	-0.761145	0.446571	-0.870768	0.383881
cg20583316	7	SERPINE1	TRUE	Yes	-0.342678	7.54596e-06	0.000196706	0.117766	0.135565	-0.0354825	0.652952	-0.00617794	0.937615	-1.59061	0.111696	-1.00583	0.314495
cg08413153	17	SNX11	TRUE	Yes	-0.338707	7.56119e-06	0.000196706	0.112256	0.149882	0.0150557	0.846871	-0.00651481	0.933408	-1.82586	0.0678713	-1.19419	0.232403
cg25156443	10	SFRP5	TRUE	No	-0.338645	7.59239e-06	0.000196706	0.193137	0.0126631	0.0667751	0.391224	0.0541388	0.487129	-0.861538	0.388942	-1.63631	0.101775
cg05236474	17	C17orf59	TRUE	No	-0.337675	7.59535e-06	0.000196706	0.0669043	0.390306	0.12006	0.121106	-0.056168	0.469584	-0.996716	0.318902	-1.37433	0.16934
cg03570976	16	CES2	TRUE	No	-0.337667	7.59951e-06	0.000196706	0.0681541	0.381494	0.0461275	0.552691	0.00229477	0.976449	-0.881386	0.378109	-0.927437	0.3537
cg23759214	11	MRE11A	TRUE	Yes	-0.337632	7.61715e-06	0.000196706	0.1138	0.143101	0.0378386	0.626289	-0.0226737	0.770495	-0.376413	0.70661	-1.11304	0.26569
cg26091510	1	LRIG2	TRUE	Yes	-0.337605	7.63041e-06	0.000196706	-0.00096956	0.990078	0.0699109	0.367862	-0.0277116	0.721414	0.993994	0.320226	-0.575511	0.564946
cg26359204	4	NKX6-1	TRUE	No	-0.338561	7.63436e-06	0.000196706	-0.0630625	0.41957	-0.107616	0.16627	0.00159961	0.983632	-1.32324	0.185754	0.300976	0.763433
cg24608774	7	STEAP1	TRUE	No	-0.33854	7.64486e-06	0.000196706	0.117911	0.130286	0.0729712	0.348675	-0.0584383	0.45316	-1.63654	0.101727	0.560162	0.575369
cg01177956	7	SLC4A2	TRUE	No	-0.338476	7.67735e-06	0.00019725	0.0809381	0.299906	0.00710894	0.92735	0.0155273	0.842136	-0.448879	0.653519	0.703133	0.481973
cg26420196	13	GAS6	TRUE	No	-0.337133	7.87185e-06	0.000201237	0.0622573	0.424131	0.0510798	0.510823	-0.00550845	0.943505	-0.54063	0.588763	-1.31176	0.189601
cg12331389	10	RBP4	TRUE	No	-0.337095	7.89115e-06	0.000201237	0.0927573	0.233161	0.016575	0.831134	0.0100795	0.896826	-1.29946	0.193785	-0.260019	0.794849
cg19376794	2	USP39	TRUE	Yes	-0.341943	7.91557e-06	0.000201237	0.0310836	0.69457	0.0112081	0.887081	0.0293111	0.710325	-1.05185	0.29287	-0.507848	0.61156
cg18838701	19	TNNI3	FALSE	No	-0.337037	7.92147e-06	0.000201237	0.035404	0.649666	0.114462	0.139575	-0.0605556	0.43554	1.34871	0.177432	0.795739	0.426184
cg22148243	X	CXorf38	TRUE	No	-0.336968	7.95757e-06	0.000201237	0.0515403	0.508302	0.0314409	0.685788	-0.0317976	0.682415	2.24817	0.0245656	-0.683538	0.494267
cg03442064	6	FOXP4	TRUE	No	0.336968	7.95764e-06	0.000201237	-0.13133	0.0906933	0.0184602	0.812265	-0.0467202	0.547594	0.668386	0.503887	0.33806	0.735318
cg26668713	11	SIPA1	TRUE	No	-0.336949	7.9675e-06	0.000201237	0.125206	0.106915	0.0621252	0.423713	-0.0140526	0.856531	-1.29515	0.19527	-0.0859231	0.931528
cg23087130	10	ABI1	TRUE	No	-0.336902	7.99237e-06	0.000201256	0.0606189	0.43645	0.0455994	0.557252	-0.0474569	0.54129	-0.219313	0.826406	-0.667145	0.50468
cg00224508	1	CDC42SE1	FALSE	No	-0.336806	8.04301e-06	0.00020158	0.0616109	0.428967	0.0295363	0.703902	0.0246418	0.7512	-0.189378	0.849797	-0.915799	0.359772
cg22667787	9	APTX	TRUE	No	-0.336798	8.04712e-06	0.00020158	0.0199292	0.798234	0.0502585	0.517651	-0.0466547	0.548155	0.535473	0.592323	-1.60905	0.107605
cg23051664	8	TNFRSF10D	TRUE	Yes	-0.336756	8.06954e-06	0.00020158	0.14355	0.0642076	0.0495898	0.523245	0.0358333	0.644703	-0.986388	0.323943	0.464902	0.642002
cg21453677	6	HIST1H1C	TRUE	Yes	-0.33674	8.07787e-06	0.00020158	0.141034	0.0690688	0.0720325	0.353468	0.0474447	0.541394	0.154483	0.877229	-1.39695	0.162429
cg09735598	1	RGL1	FALSE	Yes	-0.336678	8.11065e-06	0.000201846	0.0901091	0.246832	0.0517476	0.505306	0.000896961	0.990793	-0.525779	0.599042	-0.923703	0.355641
cg13246654	4	CAMK2D	TRUE	Yes	-0.336613	8.14543e-06	0.00020236	0.031264	0.688359	0.0950195	0.22051	0.0416707	0.591741	0.227943	0.81969	-1.38419	0.166301
cg22283148	4	LSM6	TRUE	No	-0.336505	8.20378e-06	0.000202684	0.0659996	0.396761	0.0751279	0.333111	0.0850612	0.272958	-0.707119	0.479492	-2.21514	0.0267507
cg19552482	1	ZNF691	TRUE	Yes	-0.336463	8.22625e-06	0.000202684	0.106647	0.170141	0.00149785	0.984626	-0.0234761	0.762611	-0.443441	0.657446	-0.267516	0.789072
cg15173196	1	UBE2T	TRUE	No	-0.341301	8.25275e-06	0.000202684	0.0939598	0.234327	0.0162802	0.836584	0.0316215	0.688634	-2.2464	0.0246786	-0.218031	0.827405
cg16239406	6	MTCH1	TRUE	No	-0.336402	8.25955e-06	0.000202684	0.179404	0.0203489	0.095116	0.22004	-0.046893	0.546112	0.00347933	0.997224	-2.00792	0.044652
cg10722799	21	CLIC6	TRUE	No	-0.336395	8.26317e-06	0.000202684	0.0920736	0.236638	0.0417706	0.590852	0.0599012	0.440527	-1.0311	0.302495	-1.648	0.0993533
cg21794225	14	PRKD1	TRUE	No	0.336212	8.36286e-06	0.00020355	-0.114248	0.141525	0.0216092	0.78099	-0.0377932	0.626703	-0.168049	0.866545	-0.546608	0.584648
cg08871917	7	GATAD1	TRUE	No	-0.336178	8.38165e-06	0.00020355	0.134851	0.082296	0.0766466	0.323403	-0.0166801	0.83008	0.0178918	0.985725	-1.46711	0.142345
cg19450025	16	SULT1A3	TRUE	No	0.336151	8.39664e-06	0.00020355	-0.167663	0.0303295	0.0739351	0.340865	-0.058948	0.447847	0.680415	0.496242	0.0837264	0.933274
cg11948328	11	HSD17B12	TRUE	Yes	-0.336119	8.41429e-06	0.00020355	0.0988509	0.203744	-0.00685633	0.929713	0.0957957	0.216746	-0.416679	0.676913	-1.61278	0.106793
cg03920233	16	DOC2A	TRUE	Yes	-0.336076	8.43822e-06	0.00020355	0.0832618	0.284729	-0.000296411	0.996957	-0.0261723	0.7363	0.0761028	0.939337	-0.696437	0.486155
cg01334437	8	LYPLA1	TRUE	Yes	-0.336054	8.45025e-06	0.00020355	0.0996135	0.20026	0.0557558	0.472856	-0.00731063	0.925069	-0.879612	0.37907	-1.17433	0.240261
cg02058918	9	GABBR2	TRUE	No	-0.33604	8.45809e-06	0.00020355	0.117173	0.131546	-0.0247309	0.750329	0.0393314	0.612728	-0.972093	0.331004	-1.07219	0.283634
cg07309361	3	PCBP4	TRUE	No	-0.336013	8.47276e-06	0.00020355	0.0541633	0.486932	0.125571	0.104833	-0.0161782	0.835119	0.280672	0.778962	-0.903682	0.366164
cg17477756	19	HNRPM	TRUE	No	-0.335991	8.48531e-06	0.00020355	0.0634206	0.415508	0.0391637	0.614245	-0.0487944	0.529938	-1.24627	0.212666	-0.369522	0.711738
cg04764624	17	RAB11FIP4	TRUE	No	0.335975	8.49434e-06	0.00020355	-0.120718	0.120186	-0.0296327	0.702981	-0.0588809	0.448365	-0.142434	0.886737	-0.0280297	0.977638
cg09209002	4	SAS10	TRUE	Yes	-0.336865	8.53255e-06	0.000204041	0.11284	0.147763	0.0405482	0.602871	-0.0183609	0.81381	-0.405965	0.684768	-0.708886	0.478395
cg07091958	15	RTF1	TRUE	No	-0.33568	8.65979e-06	0.000206445	0.153389	0.0478093	0.0213058	0.783989	0.0661791	0.394043	-0.637387	0.523873	-0.542307	0.587607
cg07990939	12	TMTC3	TRUE	No	-0.33566	8.6712e-06	0.000206445	0.0587384	0.450838	0.0677607	0.382813	0.0191113	0.805772	-0.0299276	0.976125	-1.47999	0.138875
cg22050893	2	FKBP7	TRUE	No	-0.33655	8.71001e-06	0.000206926	0.0759398	0.330838	-0.0161457	0.835936	-0.0413385	0.595817	-1.07861	0.280764	-0.936582	0.348974
cg05254747	8	SLC39A14	TRUE	No	-0.335488	8.76975e-06	0.000207645	0.0187857	0.809584	0.157569	0.0413659	0.0765979	0.323711	-2.69677	0.00700156	-0.679922	0.496554
cg27498304	1	EYA3	TRUE	No	-0.335463	8.78412e-06	0.000207645	0.0424336	0.586104	0.136284	0.0781558	0.0454771	0.55831	0.277991	0.781019	-1.96035	0.0499547
cg22228205	14	DDHD1	TRUE	No	-0.336357	8.8205e-06	0.00020812	0.095125	0.222804	0.0640101	0.411177	-0.0296983	0.703212	-0.932337	0.351162	-0.42918	0.667792
cg26155617	6	DDO	FALSE	No	0.335267	8.89706e-06	0.00020883	-0.119637	0.123567	-0.0554608	0.475204	-0.00518335	0.946834	0.343918	0.730908	1.12104	0.26227
cg23738770	10	NFKB2	TRUE	No	-0.335247	8.90919e-06	0.00020883	0.0820185	0.292008	0.0336572	0.664933	-0.0546099	0.482015	-1.06511	0.286825	0.633289	0.526545
cg07475743	4	OTOP1	TRUE	No	-0.335243	8.91127e-06	0.00020883	0.111674	0.150774	-0.0967555	0.212155	0.145531	0.0598021	0.200616	0.840999	0.0390407	0.968858
cg16335762	16	CMTM3	TRUE	Yes	-0.335215	8.92767e-06	0.00020883	0.105521	0.174723	0.0559351	0.471431	-0.0266772	0.731406	0.435937	0.662882	-1.26023	0.207587
cg20716064	10	USP6NL	TRUE	No	-0.335168	8.95481e-06	0.000208831	0.046991	0.546489	0.0143377	0.853652	-0.00953978	0.902321	-1.65771	0.0973768	-1.51087	0.13082
cg14135551	6	DAAM2	TRUE	Yes	-0.334971	9.07124e-06	0.000211159	0.102773	0.186286	0.0143763	0.853263	0.0367388	0.636361	0.194539	0.845754	-1.4946	0.135018
cg25327247	19	SH3GL1	TRUE	No	-0.334792	9.17782e-06	0.000212978	0.159801	0.0391275	0.0378904	0.625816	0.0469336	0.545764	-0.902657	0.366708	-1.9769	0.0480533
cg05088512	19	DKKL1	TRUE	No	-0.342645	9.19963e-06	0.000212978	0.13275	0.0952956	-0.00203564	0.979619	0.024717	0.756376	-0.735775	0.461868	-0.66077	0.50876
cg26614346	2	SP110	FALSE	Yes	0.334696	9.23561e-06	0.000212978	-0.0910948	0.24168	-0.00251743	0.974164	-0.0673413	0.385772	0.66821	0.504	1.22606	0.220177
cg10484450	14	FLJ33387	TRUE	No	-0.334688	9.24062e-06	0.000212978	0.141224	0.068692	0.0607761	0.433868	0.0647728	0.404191	-0.214214	0.83038	-1.5589	0.11902
cg05970790	18	NFATC1	TRUE	No	-0.33468	9.2453e-06	0.000212978	0.112627	0.147297	0.0479424	0.537155	0.00132555	0.986395	-1.31005	0.190179	-0.1348	0.89277
cg14181391	20	CDC91L1	TRUE	No	-0.334628	9.27668e-06	0.000213199	0.0705585	0.364884	0.035405	0.648665	0.0486311	0.531318	0.542383	0.587554	-1.04495	0.296048
cg09544918	11	CDON	TRUE	No	-0.335504	9.32551e-06	0.000213868	0.0413413	0.596911	0.0007671	0.99215	-0.0442323	0.570312	-1.16003	0.246036	0.152931	0.878453
cg15591678	10	ZNF365	TRUE	Yes	-0.334508	9.34941e-06	0.000213868	0.15338	0.0478225	0.119654	0.122377	0.0309136	0.690786	-0.751208	0.452527	-2.18505	0.0288855
cg26605086	19	CCNE1	TRUE	No	-0.334312	9.46971e-06	0.000215147	0.110001	0.157027	0.125987	0.103678	-0.0264777	0.733339	-0.603186	0.546385	-1.28994	0.197071
cg15842430	14	FAM12B	FALSE	Yes	0.334291	9.48279e-06	0.000215147	-0.0879181	0.258557	-0.135108	0.0807862	0.0347202	0.655019	0.379059	0.704644	0.744794	0.456396
cg08331313	5	SPARC	TRUE	No	-0.334274	9.49369e-06	0.000215147	0.0512095	0.511031	0.106093	0.171085	-0.0539516	0.48732	-0.39711	0.691286	-0.753473	0.451165
cg25219333	11	FXC1	FALSE	Yes	0.34316	9.50403e-06	0.000215147	-0.130216	0.102945	0.0289498	0.717174	-0.0460232	0.564577	1.06237	0.288068	0.224576	0.822309
cg20723355	17	FBXO39	TRUE	Yes	-0.334225	9.52368e-06	0.000215147	0.0713902	0.359245	-0.0424773	0.584582	-0.074376	0.337985	-0.54133	0.58828	-0.0973885	0.922418
cg18954434	22	GTSE1	TRUE	Yes	-0.334187	9.54766e-06	0.000215147	0.180605	0.0195102	0.052712	0.497394	0.0500314	0.519548	-0.40688	0.684096	-2.17303	0.0297781
cg07274506	1	NOL9	TRUE	No	-0.334183	9.55019e-06	0.000215147	0.0497041	0.523546	-0.0641818	0.408502	0.00480984	0.95066	-0.881171	0.378226	-1.34724	0.177903
cg24070847	1	HIST2H2BE	TRUE	No	-0.334085	9.61133e-06	0.000215542	0.112263	0.148619	0.0255206	0.742633	-0.00571755	0.941364	-1.18817	0.234767	-1.15705	0.247252
cg13619990	16	ACSM1	FALSE	No	-0.334076	9.61694e-06	0.000215542	0.000759536	0.992227	0.172031	0.025762	-0.00441894	0.954666	-0.219345	0.826381	-1.43089	0.15246
cg27655905	11	C11orf24	TRUE	No	-0.33402	9.65181e-06	0.000215542	0.117426	0.130707	0.0518784	0.504229	0.0223164	0.774013	-0.840145	0.400827	-1.70769	0.0876934
cg21117584	1	SNIP1	TRUE	No	-0.334019	9.65244e-06	0.000215542	0.0582613	0.454531	0.0176129	0.820733	0.0417285	0.591227	-0.250604	0.80212	-1.08304	0.278789
cg26422832	7	MKRN1	TRUE	No	-0.358245	9.67735e-06	0.000215751	0.0617558	0.462149	0.0147368	0.860351	0.0426656	0.610368	-1.84947	0.0643907	-0.125018	0.900509
cg25741794	1	EFHD2	TRUE	No	-0.333913	9.7193e-06	0.000216181	0.124112	0.11004	-0.0220578	0.776562	0.0347037	0.655173	-0.755711	0.449823	-0.439304	0.660441
cg24625388	10	NEBL	TRUE	Yes	-0.333813	9.78293e-06	0.000216357	0.0695115	0.372061	0.0200585	0.796351	-0.0131815	0.865338	-1.77218	0.0763649	-1.08313	0.278749
cg23980887	7	POLR2J	TRUE	Yes	-0.333812	9.78351e-06	0.000216357	0.101166	0.193304	0.106322	0.170158	0.00795699	0.918466	-1.57297	0.115727	0.318965	0.749753
cg02956481	19	LOC148137	TRUE	No	-0.333803	9.78909e-06	0.000216357	0.0256658	0.741976	0.0301473	0.698072	-0.0181406	0.815456	0.313634	0.753799	-1.44957	0.147178
cg15125424	12	SOCS2	FALSE	Yes	-0.336573	9.86333e-06	0.000217207	0.0951228	0.225666	0.00557538	0.943339	-0.000898522	0.990861	-1.32949	0.183686	-0.435347	0.663311
cg05146205	7	CUTL1	TRUE	No	-0.333671	9.87368e-06	0.000217207	0.0406072	0.602343	0.0676685	0.383462	-0.0275352	0.723115	0.397615	0.690914	-0.373175	0.709018
cg11609366	8	RPL8	TRUE	Yes	-0.333622	9.90515e-06	0.000217409	0.142227	0.0667273	0.0433852	0.57657	-0.0165898	0.830986	-1.10617	0.268652	-0.282537	0.777532
cg04076481	19	FLJ12949	TRUE	No	-0.336456	9.93845e-06	0.000217409	0.165392	0.0343063	0.0111568	0.886901	0.0432999	0.580792	-0.12956	0.896915	-1.05728	0.290385
cg15111734	10	C10orf13	TRUE	No	-0.333555	9.94823e-06	0.000217409	0.114025	0.142307	0.0452642	0.560157	-0.00700154	0.928229	0.211662	0.832371	-1.49141	0.135855
cg26102760	2	PASK	TRUE	No	-0.333487	9.99278e-06	0.000217409	0.143768	0.0637988	0.0304085	0.695585	-0.0141535	0.855513	0.386638	0.699024	-0.113347	0.909756
cg08026144	9	PCSK5	TRUE	No	-0.333438	1.00245e-05	0.000217409	0.0460906	0.554211	0.0456696	0.556645	0.0082027	0.915958	-0.400935	0.688468	-1.95637	0.0504216
cg20557037	2	COBLL1	TRUE	No	-0.334379	1.00325e-05	0.000217409	0.0636984	0.414887	0.0758988	0.329626	0.0148967	0.848469	-1.57417	0.115448	0.178642	0.858219
cg03438904	3	LRCH3	TRUE	No	-0.333415	1.00395e-05	0.000217409	0.102899	0.185742	0.0263305	0.734766	0.0811315	0.295812	-0.446304	0.655378	-0.751725	0.452217
cg06254453	6	HIST1H3F	TRUE	No	-0.333406	1.00456e-05	0.000217409	0.0738407	0.342946	0.073405	0.344347	-0.0888459	0.252108	-0.618649	0.536148	-1.51515	0.129735
cg08263357	6	PLAGL1	TRUE	No	-0.33332	1.01019e-05	0.000218176	0.0625671	0.421825	-0.0443671	0.567965	0.00640087	0.934371	-1.52837	0.126421	-0.871855	0.383287
cg24504986	5	ZNF346	TRUE	No	-0.333247	1.01494e-05	0.000218681	0.0985113	0.20531	0.0159204	0.837709	0.00485662	0.950181	-0.455257	0.648925	-0.902026	0.367043
cg26845838	2	OACT2	TRUE	No	-0.333221	1.01671e-05	0.000218681	0.114933	0.139136	0.0039866	0.959097	0.0379414	0.625351	-0.73717	0.461019	-1.09318	0.274315
cg19135761	1	WDR8	TRUE	No	-0.333156	1.02098e-05	0.000219148	0.0689935	0.375643	-0.00654898	0.932856	9.38045e-06	0.999904	-0.45121	0.651838	-1.09853	0.271974
cg09970396	12	C12orf35	TRUE	No	-0.333058	1.02748e-05	0.000220092	-0.028072	0.71876	7.91039e-05	0.999188	-0.168425	0.0290834	-0.293494	0.769145	0.188893	0.850177
cg19098268	19	PEG3	TRUE	No	-0.332957	1.03424e-05	0.000221086	0.119548	0.123848	0.0252143	0.745615	0.0359025	0.644064	-1.9931	0.0462502	-0.599458	0.548867
cg17669700	19	NDUFS7	TRUE	No	-0.332835	1.04246e-05	0.000221636	0.168699	0.0293064	0.0256534	0.741341	-0.0145611	0.851399	0.184494	0.853626	-0.807826	0.419191
cg13125997	16	PKD1	TRUE	Yes	0.332828	1.04295e-05	0.000221636	-0.141715	0.0677245	-0.0170903	0.825966	-0.025187	0.745881	1.00903	0.312962	-0.224057	0.822713
cg03667091	3	ACTL6A	TRUE	No	-0.332825	1.04317e-05	0.000221636	0.123613	0.111486	0.062793	0.418738	0.0623764	0.421838	-0.379962	0.703974	-1.04575	0.295675
cg13462129	7	DLX5	TRUE	No	-0.33279	1.04552e-05	0.000221684	0.0983775	0.205929	0.0385901	0.619446	0.0587347	0.449495	-0.605601	0.54478	-1.13664	0.25569
cg18456149	20	NAPB	FALSE	No	-0.333628	1.05324e-05	0.000222436	0.0551453	0.480396	-0.0329529	0.672469	-0.0573326	0.461767	-1.08787	0.276653	0.208748	0.834645
cg20692181	19	RETN	FALSE	Yes	0.345717	1.05332e-05	0.000222436	-0.0679178	0.402628	-0.064412	0.425882	0.00836514	0.917722	1.48396	0.13782	0.0750434	0.94018
cg12510755	11	EIF3S5	TRUE	Yes	-0.332556	1.06151e-05	0.000222783	0.0779978	0.316387	0.00336805	0.965439	0.0370376	0.633618	-2.17349	0.0297438	-0.175695	0.860534
cg14527802	6	TNFAIP3	TRUE	No	-0.333491	1.0626e-05	0.000222783	0.10988	0.158753	0.0692445	0.373905	0.0188232	0.809211	-1.07582	0.282008	0.413682	0.679107
cg27462371	3	ATXN7	TRUE	No	-0.332511	1.06461e-05	0.000222783	0.124027	0.110283	0.00755047	0.922618	-0.0168784	0.82809	-1.41786	0.156232	-0.0484685	0.961343
cg14304761	9	SYK	TRUE	No	-0.332501	1.06532e-05	0.000222783	0.0892662	0.251298	-0.0209604	0.787407	0.0133009	0.86413	-0.748419	0.454207	-0.651084	0.514992
cg05459203	7	NUDCD3	FALSE	No	-0.332496	1.06562e-05	0.000222783	0.0750917	0.334809	0.024366	0.753895	-0.0291341	0.707748	0.362025	0.717333	-0.445392	0.656037
cg04964702	11	CBL	TRUE	No	-0.332454	1.06853e-05	0.000222946	-0.00024435	0.997499	0.0414415	0.593783	-0.0490687	0.527625	-0.485204	0.627531	-0.772027	0.440098
cg11238505	8	CYHR1	TRUE	No	-0.332347	1.07601e-05	0.000223774	0.0190822	0.806637	0.0332207	0.669021	-0.0113948	0.883451	-0.710777	0.477223	-0.226068	0.821148
cg27005181	13	HSMPP8	TRUE	No	-0.332336	1.07678e-05	0.000223774	0.0106005	0.89185	0.0267954	0.730262	-0.102856	0.184598	-1.16513	0.243965	-0.890241	0.373336
cg23202409	11	C11orf48	TRUE	No	-0.332262	1.08189e-05	0.000224389	0.0659329	0.397238	-0.00493806	0.949347	-0.0660468	0.394991	0.0182483	0.985441	-1.44143	0.149464
cg04317031	9	FAM73B	TRUE	No	-0.33799	1.08875e-05	0.000225365	0.136105	0.0851534	-0.0130919	0.868669	-0.034217	0.665549	-1.68315	0.0923456	-0.0555413	0.955707
cg02861781	13	GJB2	TRUE	No	-0.332029	1.09838e-05	0.000226732	0.0700116	0.368622	0.0432757	0.577534	0.0331143	0.670018	-0.819955	0.412242	-1.24379	0.213575
cg17942553	1	ARNT	TRUE	Yes	0.33201	1.09969e-05	0.000226732	-0.196912	0.0107548	-0.134958	0.0811273	-0.0394492	0.611664	1.6875	0.0915073	0.623546	0.532926
cg15613982	20	SEC23B	TRUE	Yes	-0.331968	1.10269e-05	0.000226902	0.0612991	0.431311	0.028245	0.716279	0.00504064	0.948296	-1.13368	0.256929	0.220934	0.825144
cg05610379	10	C10orf86	TRUE	No	-0.33192	1.10615e-05	0.000227167	0.186253	0.0159539	0.0229308	0.767965	0.0117596	0.879748	0.165643	0.868438	-1.26767	0.204916
cg05119831	7	PTPRN2	TRUE	No	-0.331827	1.11279e-05	0.00022774	0.14545	0.0607243	0.0121716	0.875568	-0.036148	0.641798	-1.20542	0.228042	1.07698	0.281491
cg25650110	22	ZDHHC8	TRUE	No	-0.331794	1.11518e-05	0.00022774	0.108152	0.16416	0.027101	0.727307	0.0277495	0.721048	-0.537278	0.591076	-0.95252	0.340833
cg07080358	2	C2orf32	TRUE	No	-0.331773	1.11668e-05	0.00022774	-0.00995472	0.898402	0.095019	0.220513	-0.0758829	0.328262	-1.13631	0.255827	-1.22131	0.221968
cg07690018	16	CPNE7	TRUE	No	-0.331729	1.11988e-05	0.00022774	0.149061	0.0545323	0.03453	0.656789	0.0422518	0.586579	-1.86513	0.0621634	-0.507771	0.611614
cg21988465	20	GNAS	TRUE	No	-0.331696	1.12226e-05	0.00022774	0.119431	0.12422	-0.0238062	0.759374	0.0697046	0.36928	-1.65397	0.0981335	-0.662928	0.507377
cg06110728	12	NELL2	TRUE	Yes	-0.331639	1.12638e-05	0.00022774	0.163158	0.0351375	0.0745528	0.336835	0.00634967	0.934895	0.327119	0.743578	-1.93827	0.0525907
cg10716163	19	MUM1	TRUE	No	-0.331628	1.12717e-05	0.00022774	0.117428	0.130702	0.0212878	0.784167	-0.00394206	0.959554	-0.142062	0.887031	0.00857975	0.993154
cg24392479	17	ASPSCR1	FALSE	Yes	-0.331616	1.1281e-05	0.00022774	0.115267	0.137984	0.0744805	0.337305	-0.0376342	0.628156	-1.09533	0.273372	-0.449672	0.652947
cg13264208	3	SEC61A1	TRUE	No	-0.331604	1.12896e-05	0.00022774	0.0137494	0.860015	-0.0359504	0.643621	-0.00734044	0.924764	0.0533948	0.957417	0.678757	0.497292
cg20326867	4	STIM2	TRUE	No	-0.331579	1.13078e-05	0.00022774	0.0695355	0.371895	0.0302653	0.696948	0.0083807	0.914141	0.480966	0.630541	-1.69096	0.0908447
cg23508786	21	IFNGR2	TRUE	No	-0.331509	1.13591e-05	0.00022774	0.095156	0.221243	0.0607216	0.43428	0.065698	0.397497	-1.14426	0.252514	-0.580577	0.561526
cg13237829	19	GPSN2	TRUE	Yes	-0.331496	1.13682e-05	0.00022774	0.0657576	0.398497	0.0529874	0.495146	-0.00371766	0.961854	-1.23664	0.216221	-1.10575	0.268835
cg17466535	14	TMEM55B	TRUE	Yes	-0.331491	1.13726e-05	0.00022774	0.0894808	0.250156	0.0202688	0.794263	0.0598574	0.440861	-0.111841	0.910949	-1.82824	0.0675138
cg04790936	22	SH3BP1	TRUE	No	-0.331439	1.14107e-05	0.000228066	0.114748	0.139781	0.0468964	0.546082	0.0551477	0.477704	-1.29758	0.19443	-0.998535	0.31802
cg21769943	6	PIM1	TRUE	No	-0.331293	1.15182e-05	0.000229775	0.115699	0.136505	0.0526364	0.498011	0.0308116	0.691754	-0.887248	0.374945	-0.976861	0.328638
cg21035142	7	CRYGN	TRUE	No	-0.33119	1.15951e-05	0.000230644	0.075085	0.334852	0.0378294	0.626373	0.0381357	0.62358	-0.467576	0.640088	-2.00371	0.0451014
cg20603424	9	DDX31	TRUE	No	-0.331176	1.16059e-05	0.000230644	0.135698	0.0803727	0.0718392	0.354765	0.0893404	0.249468	-0.839581	0.401143	-0.76358	0.445117
cg06668300	2	MAL	TRUE	No	-0.330939	1.17844e-05	0.000233354	0.0557874	0.473945	-0.083312	0.282979	0.041212	0.59583	-0.0610327	0.951333	-1.1056	0.2689
cg20377762	1	TMEM61	TRUE	No	0.330936	1.17869e-05	0.000233354	-0.105237	0.175893	-0.029528	0.703981	-0.0118453	0.878878	0.212309	0.831866	0.654225	0.512967
cg09420988	5	MRPS30	TRUE	Yes	-0.330877	1.18314e-05	0.000233792	-0.015943	0.837967	-0.059539	0.4433	-0.0370864	0.63317	-0.573865	0.566059	-0.428094	0.668583
cg22068211	3	C3orf27	FALSE	Yes	-0.330824	1.18724e-05	0.000234077	0.0642622	0.409334	-0.0279958	0.718676	0.0689718	0.374347	-0.579107	0.562517	-0.829599	0.406765
cg23262918	12	OSBPL8	TRUE	No	-0.330796	1.18934e-05	0.000234077	0.0931483	0.231188	0.0821381	0.28984	0.0280859	0.717809	0.123836	0.901445	-1.57686	0.114827
cg11154798	5	RAI14	TRUE	No	-0.33076	1.19215e-05	0.000234077	0.107482	0.166805	0.0418213	0.590402	0.034477	0.657282	-1.32136	0.186383	-1.40006	0.161494
cg06507645	13	SUGT1	TRUE	No	-0.332642	1.19354e-05	0.000234077	0.118686	0.12893	0.0712864	0.361409	0.0133628	0.864323	-0.982668	0.325771	0.186925	0.851719
cg16261965	12	ARF3	TRUE	No	-0.332517	1.2032e-05	0.00023553	0.0994396	0.203812	0.0756148	0.332918	-0.0240293	0.758614	-0.0504367	0.959774	-0.107628	0.914291
cg16770799	12	ITGA5	TRUE	No	-0.330522	1.21052e-05	0.00023652	0.135556	0.0806912	0.0261611	0.736409	-0.0543334	0.48424	-0.675661	0.499256	-0.316518	0.751609
cg27413543	4	SEC31L1	TRUE	No	-0.330424	1.21818e-05	0.000237573	0.0669575	0.389928	0.140556	0.069179	0.0320252	0.680266	0.204669	0.837831	-0.708394	0.4787
cg20406482	17	KCNH4	TRUE	No	-0.330292	1.22859e-05	0.000238358	-0.0217846	0.779909	0.112249	0.14744	0.0200715	0.796222	0.110314	0.91216	-2.0973	0.0359674
cg21478222	1	ELK4	TRUE	No	-0.330292	1.22859e-05	0.000238358	0.0125506	0.872111	-0.0240421	0.757063	0.0297125	0.702218	-1.44936	0.147237	1.18367	0.236545
cg25616762	5	CRR9	TRUE	No	-0.330286	1.22905e-05	0.000238358	-0.00115454	0.988185	0.0798947	0.303259	0.0171855	0.825012	-1.00248	0.31611	-1.74687	0.0806591
cg01493303	19	GRWD1	TRUE	No	-0.330182	1.23729e-05	0.000239512	0.0881364	0.257372	-0.0172643	0.824223	-0.0294557	0.704672	-0.00348754	0.997217	-0.864313	0.387416
cg08284180	1	WDR42A	TRUE	Yes	-0.330074	1.24588e-05	0.000240729	0.0702663	0.366878	0.0370641	0.633374	-0.0236952	0.760461	-0.0627936	0.949931	0.163398	0.870205
cg14134153	5	RPL26L1	TRUE	Yes	-0.331868	1.25419e-05	0.000241888	0.137194	0.0788829	0.0661892	0.396843	-0.00458375	0.953262	-1.10058	0.27108	-0.26602	0.790224
cg07005767	8	ABRA	FALSE	No	-0.329849	1.26407e-05	0.000243329	0.145974	0.0597912	-0.0620463	0.424303	0.150282	0.0518479	-0.844703	0.398277	-1.1376	0.255286
cg03879294	12	SFRS9	TRUE	No	0.329821	1.26632e-05	0.000243329	-0.152647	0.0489101	0.0188342	0.808534	-0.168358	0.029148	-0.0730841	0.941739	1.17193	0.241224
cg17611475	12	CENTG1	FALSE	No	0.334548	1.27248e-05	0.000244064	-0.0524737	0.507224	-0.0127223	0.871949	0.00761612	0.923132	1.06741	0.285787	0.531997	0.594728
cg06088032	3	ZMYND10	TRUE	No	-0.329628	1.28213e-05	0.000245215	0.138114	0.0750829	0.0460482	0.553374	0.0496143	0.523039	-0.502206	0.615523	-0.717019	0.473362
cg17067993	17	CCR7	FALSE	No	-0.329615	1.28317e-05	0.000245215	0.0611024	0.432794	0.0737732	0.341926	-0.0187058	0.809814	0.675224	0.499533	-1.52924	0.126204
cg03365432	6	FGFR1OP	TRUE	No	-0.329517	1.29123e-05	0.00024584	0.0735958	0.344553	0.0207191	0.789797	0.035445	0.648294	-0.85899	0.390346	-0.670531	0.502519
cg03574115	1	WDR65	TRUE	No	0.336268	1.29351e-05	0.00024584	-0.119522	0.132222	0.0398427	0.615803	0.00264064	0.973479	1.671	0.0947223	0.20139	0.840394
cg22788223	6	NFYA	TRUE	No	-0.329437	1.29785e-05	0.00024584	0.0228741	0.769204	-0.0044595	0.95425	-0.142026	0.066292	-0.411823	0.680469	-0.575788	0.564759
cg16523471	12	LOC283377	TRUE	No	-0.333248	1.2988e-05	0.00024584	0.0829161	0.292677	0.0714065	0.363553	-0.0127461	0.871316	-0.965268	0.33441	-0.998756	0.317913
cg10467681	9	ANAPC2	TRUE	No	-0.330334	1.30173e-05	0.00024584	0.0863858	0.268439	-0.028602	0.71368	0.0864355	0.266705	-0.389913	0.696601	0.32476	0.745363
cg13856728	16	CREBBP	TRUE	No	-0.329375	1.30303e-05	0.00024584	0.116674	0.133208	0.0507786	0.513322	0.0710498	0.360091	-0.736469	0.461445	-0.89077	0.373053
cg08684473	19	LILRB5	FALSE	No	-0.32933	1.30685e-05	0.00024584	0.00957316	0.902276	-0.00874814	0.910392	0.0490304	0.527948	-1.20836	0.226909	-0.4871	0.626187
cg20425293	12	MRPL42	TRUE	Yes	-0.329324	1.30731e-05	0.00024584	0.0856421	0.271136	0.0419181	0.589541	-0.1192	0.123812	0.494669	0.620834	-1.37201	0.170061
cg17371081	11	NELL1	TRUE	No	-0.329321	1.30761e-05	0.00024584	0.011018	0.887618	0.0250912	0.746815	-0.0451103	0.561492	0.790326	0.429337	-1.25351	0.21002
cg03369671	2	ARMC9	TRUE	Yes	-0.329249	1.31362e-05	0.000246527	0.0112789	0.884975	0.0839527	0.27928	0.00275552	0.971722	0.888897	0.374059	-1.99536	0.0460041
cg10773309	1	BAI2	TRUE	No	-0.330141	1.31791e-05	0.000246889	0.117227	0.132546	-0.0342882	0.660008	-0.0110413	0.887382	0.156456	0.875673	-0.5464	0.584791
cg20979602	5	PAPD4	TRUE	Yes	-0.328951	1.33892e-05	0.000250376	0.0748234	0.336544	0.0613871	0.429251	-0.0307454	0.692382	-0.714124	0.475151	-1.177	0.239197
cg08524525	4	FLJ35630	TRUE	Yes	-0.328904	1.34297e-05	0.000250685	0.0260453	0.738298	0.171219	0.0264806	0.00784543	0.919605	-0.516279	0.60566	-1.49825	0.134068
cg20643362	19	C19orf12	TRUE	No	-0.328796	1.3523e-05	0.000251976	0.122041	0.116147	0.110492	0.15392	0.0632712	0.415197	0.325962	0.744453	-1.29663	0.19476
cg14853515	7	LSM5	TRUE	No	-0.328728	1.35815e-05	0.000252616	0.0630653	0.418131	0.0635724	0.412976	-0.073702	0.342394	-0.129298	0.897122	-0.0339686	0.972902
cg10274502	1	SPEN	TRUE	No	-0.328639	1.36594e-05	0.000253425	0.124911	0.107751	0.0281359	0.717328	0.0239379	0.758084	-0.921731	0.356669	-0.967468	0.33331
cg03925809	19	GTF2F1	TRUE	No	-0.328613	1.36821e-05	0.000253425	0.0625322	0.422084	0.0773155	0.319185	0.00197955	0.979683	-0.644299	0.519381	0.00301725	0.997593
cg08009831	4	LOC201895	TRUE	No	-0.328595	1.36977e-05	0.000253425	0.0722423	0.353523	0.0404661	0.602507	0.0722742	0.351851	-0.175581	0.860623	-1.68248	0.092475
cg00600110	X	FAM9A	TRUE	No	0.328452	1.38232e-05	0.000254952	-0.0912493	0.240879	-0.0401254	0.605569	-0.00927501	0.90502	0.172808	0.862803	0.830893	0.406034
cg02794695	8	SLA	FALSE	No	-0.328435	1.3838e-05	0.000254952	0.0945457	0.224234	0.0754315	0.331155	0.0629128	0.417849	-0.822984	0.410517	-0.862528	0.388397
cg21255626	19	UQCRFS1	TRUE	Yes	-0.328413	1.38577e-05	0.000254952	0.0165045	0.832343	0.0297972	0.70141	-0.00571055	0.941436	-0.239887	0.810418	-1.18991	0.234083
cg16986494	3	FHIT	TRUE	No	-0.328386	1.38817e-05	0.000254952	-0.0137611	0.859897	-0.0261073	0.736931	0.0266302	0.731861	-1.57326	0.115659	-0.162724	0.870736
cg22621695	12	DYRK2	TRUE	No	-0.328363	1.39022e-05	0.000254952	0.0671911	0.388272	0.0562856	0.468653	0.0432524	0.577739	-0.480537	0.630846	-0.72737	0.466999
cg25307902	20	SNAP25	TRUE	No	-0.335015	1.3995e-05	0.000255464	0.133144	0.0932645	0.0624609	0.431204	0.0384295	0.62839	-0.781457	0.434534	-0.922565	0.356234
cg00901766	19	MLLT1	TRUE	No	-0.329193	1.40003e-05	0.000255464	0.155561	0.0453581	0.079958	0.30434	0.0419219	0.590634	-1.22677	0.219911	-0.127509	0.898538
cg04026012	6	SYNCRIP	TRUE	No	-0.335969	1.40348e-05	0.000255464	0.0529876	0.507111	0.000334519	0.99665	-0.129719	0.102074	-1.53401	0.125028	0.0651844	0.948027
cg18333690	1	PADI4	FALSE	Yes	0.328214	1.40354e-05	0.000255464	-0.148633	0.0552379	-0.0825296	0.287539	0.0853414	0.271375	0.283014	0.777166	-1.19186	0.233315
cg00584022	12	KRAS	TRUE	No	-0.328195	1.40523e-05	0.000255464	0.107001	0.168719	0.0383499	0.62163	0.0267156	0.731034	-0.739407	0.45966	-0.893221	0.371739
cg18393014	13	SETDB2	TRUE	No	-0.32815	1.40926e-05	0.000255752	0.149782	0.0533609	0.0582896	0.452943	0.00624468	0.935969	-1.41602	0.156768	-0.385727	0.699699
cg07342901	11	H19	FALSE	No	0.328025	1.42053e-05	0.000256535	-0.148084	0.0561544	-0.0310916	0.689097	0.0157347	0.839576	0.896154	0.37017	0.414073	0.678821
cg14550570	1	LRRC47	TRUE	No	-0.328022	1.42081e-05	0.000256535	0.0918861	0.237598	0.0259833	0.738135	0.0405466	0.601785	-0.584983	0.558559	-1.71177	0.0869397
cg19306866	21	KRTAP6-2	TRUE	No	0.32896	1.42094e-05	0.000256535	-0.0230681	0.76799	0.00689534	0.929528	0.0737152	0.343769	1.64882	0.0991849	-1.16636	0.243467
cg18384168	19	FGF22	TRUE	No	-0.327987	1.424e-05	0.000256644	0.12166	0.1173	0.0401583	0.605273	0.0105889	0.891642	-0.286484	0.774508	0.253763	0.799679
cg13645811	6	SYNJ2	TRUE	No	-0.327908	1.43119e-05	0.000256983	-0.0019674	0.979869	0.0353727	0.648964	-0.0128824	0.868365	-0.533153	0.593928	-0.813567	0.415893
cg05388361	12	STAT2	TRUE	No	-0.327877	1.43404e-05	0.000256983	0.0214663	0.783044	0.100239	0.19608	-0.0160577	0.836329	-0.0528024	0.957889	-0.343498	0.731224
cg02104644	11	SYT7	TRUE	No	0.327873	1.43441e-05	0.000256983	-0.0575599	0.45999	0.0783344	0.31283	-0.142444	0.0654884	0.881373	0.378116	0.554713	0.579091
cg17593391	1	RRAGC	TRUE	No	-0.327858	1.43571e-05	0.000256983	0.110464	0.155277	-0.032684	0.67406	-0.0509731	0.511708	0.309336	0.757066	-0.0429462	0.965744
cg00084687	7	GATAD1	TRUE	Yes	-0.327816	1.43959e-05	0.000257236	0.0597738	0.442884	0.0317604	0.682766	-0.00697864	0.928463	-0.809622	0.418158	-0.872161	0.383121
cg00364344	11	TPP1	FALSE	No	-0.327748	1.44586e-05	0.000257916	0.0497375	0.523267	0.00682288	0.930055	0.00462052	0.9526	-1.01072	0.312151	0.326944	0.74371
cg17489451	12	DKFZP779L1558	FALSE	No	0.327669	1.45317e-05	0.000258537	-0.149741	0.0534274	-0.0468121	0.546805	-0.0174116	0.822748	-0.0461687	0.963176	1.44157	0.149424
cg11841758	1	MAGOH	TRUE	No	-0.327657	1.45429e-05	0.000258537	0.0811139	0.29738	0.0290793	0.708274	0.0400511	0.606237	-0.329614	0.741692	-1.38437	0.166246
cg04731384	16	MGC3101	TRUE	No	-0.327574	1.46195e-05	0.000259073	0.000337415	0.996547	0.0236301	0.7611	0.185245	0.0162184	-1.23411	0.217162	-2.07233	0.0382342
cg11976166	1	TGFB2	TRUE	No	-0.328509	1.46226e-05	0.000259073	0.0819473	0.293899	-0.0360926	0.643316	-0.0756421	0.331268	-0.565233	0.571915	0.0927944	0.926067
cg06808983	17	G6PC3	TRUE	No	-0.327411	1.47724e-05	0.000260758	0.0199782	0.797749	0.0164706	0.832182	-0.0570251	0.462821	-0.290732	0.771257	-1.23232	0.217829
cg22384366	3	PIK3CA	TRUE	No	-0.327357	1.48227e-05	0.000260758	0.111911	0.149903	0.0510147	0.511363	0.00599587	0.938516	-0.24086	0.809664	-0.219477	0.826279
cg02648999	2	TGFBRAP1	TRUE	No	-0.327348	1.48313e-05	0.000260758	0.120212	0.121758	0.0615667	0.4279	0.027632	0.722181	-0.232864	0.815867	-2.07128	0.0383328
cg21663580	6	PTK7	TRUE	No	-0.327345	1.48347e-05	0.000260758	0.0797751	0.305452	0.0427153	0.582476	-0.0182396	0.814467	-0.645768	0.51843	-0.816171	0.414402
cg27205791	12	COPZ1	TRUE	No	-0.327308	1.48697e-05	0.000260758	0.0806277	0.300295	0.0479452	0.537132	0.0458061	0.555464	-0.7444	0.456634	-1.76679	0.0772628
cg23558650	11	PPME1	TRUE	No	-0.327268	1.49073e-05	0.000260758	0.051029	0.512523	0.0592547	0.445484	-0.0674079	0.3853	-0.721598	0.470541	-0.810224	0.417811
cg27147306	8	STK3	TRUE	No	-0.327237	1.49363e-05	0.000260758	0.0777527	0.317915	0.046806	0.546858	-0.0481352	0.535518	0.135107	0.892527	-1.07197	0.283733
cg17259741	4	ZNF509	TRUE	No	-0.327223	1.49503e-05	0.000260758	0.121525	0.117711	0.00454404	0.953384	0.069226	0.372585	-0.696962	0.485827	-1.78548	0.0741833
cg11328875	14	PPIL5	TRUE	No	-0.327208	1.49641e-05	0.000260758	0.0904581	0.244999	0.127416	0.0997879	-0.0609112	0.432844	-0.00505858	0.995964	-0.286466	0.774521
cg25906332	14	SLC25A29	TRUE	No	-0.327203	1.4969e-05	0.000260758	0.115221	0.138142	0.0288278	0.710684	0.0675798	0.384088	-0.351625	0.72512	-1.60476	0.108546
cg07766612	1	SLC30A2	TRUE	Yes	-0.327179	1.49921e-05	0.000260758	0.0689863	0.375693	0.0051003	0.947685	0.00320834	0.967077	0.0866272	0.930968	-2.02199	0.0431772
cg24457403	17	KRT16	FALSE	No	-0.326979	1.5184e-05	0.000263657	0.0896539	0.249237	-0.0582301	0.453405	0.147091	0.0570874	-0.00955075	0.99238	-0.368006	0.712869
cg26989531	12	CCND2	TRUE	Yes	-0.327745	1.53491e-05	0.000266003	0.0706647	0.365622	0.0488222	0.53095	0.00868768	0.911277	-0.58276	0.560055	0.66999	0.502864
cg06508445	5	LOX	TRUE	No	-0.326787	1.537e-05	0.000266003	0.0777145	0.318154	0.0763922	0.325016	-0.0136778	0.860318	-0.968735	0.332677	-0.14114	0.88776
cg17607973	7	BCDIN3	TRUE	No	0.326587	1.55665e-05	0.000268937	-0.12129	0.118426	0.0596598	0.442374	-0.097845	0.207029	1.03945	0.298595	0.178156	0.8586
cg21968169	12	LOC338799	TRUE	No	-0.326562	1.5591e-05	0.000268937	0.0649589	0.404264	0.0157311	0.839613	0.0343021	0.658912	-0.378964	0.704715	-0.924075	0.355447
cg22858861	18	CCDC5	TRUE	No	-0.32641	1.57423e-05	0.000270472	0.0964735	0.214886	0.0687604	0.375816	-0.0194497	0.802403	0.354885	0.722676	-1.00362	0.315563
cg09421020	19	MEF2B	TRUE	Yes	-0.326385	1.57669e-05	0.000270472	-0.0768558	0.323546	-0.0402458	0.604486	-0.0784597	0.312055	-0.252323	0.800792	1.21459	0.224523
cg08250444	1	EFNA1	TRUE	No	-0.326384	1.57685e-05	0.000270472	0.0600834	0.440521	0.000303931	0.99688	-0.0160903	0.836002	-0.588423	0.556248	-0.219902	0.825947
cg23076086	6	FYN	TRUE	No	-0.326308	1.58446e-05	0.000270472	0.0900918	0.246923	0.071702	0.355687	-0.0592216	0.445739	-1.36795	0.171329	-0.586918	0.557259
cg07008350	18	TCEB3C	FALSE	No	-0.326303	1.58493e-05	0.000270472	0.133563	0.0852933	-0.0545616	0.482403	0.0787652	0.310168	-0.631511	0.527707	-0.134067	0.89335
cg01097940	12	SPSB2	TRUE	No	-0.326255	1.58982e-05	0.000270472	0.157183	0.0424961	0.027289	0.725491	0.0173944	0.82292	-0.557867	0.576935	-0.968623	0.332733
cg01044722	17	MYH10	TRUE	No	-0.327185	1.59032e-05	0.000270472	0.139037	0.0740151	0.0993704	0.201366	0.0449126	0.564392	-1.68211	0.0925479	-0.790254	0.429379
cg22367970	1	GON4	TRUE	No	-0.339049	1.59251e-05	0.000270472	0.102413	0.206271	0.0249524	0.757939	0.0361532	0.655159	-0.67992	0.496555	-2.03734	0.0416155
cg12180123	2	PAPOLG	TRUE	Yes	-0.326209	1.59442e-05	0.000270472	0.0100636	0.897297	0.0346358	0.655804	0.0408252	0.599289	-0.00617942	0.99507	-1.29875	0.194031
cg25282780	9	AK3	TRUE	No	-0.326197	1.59561e-05	0.000270472	0.0765162	0.325695	0.0186497	0.810374	-0.0453837	0.55912	-0.790428	0.429278	-0.730569	0.465042
cg11021744	3	SLC6A1	TRUE	Yes	-0.326167	1.59871e-05	0.000270472	0.12687	0.102297	-0.0144058	0.852966	0.0377993	0.626647	-0.307785	0.758246	-0.466998	0.640501
cg06952117	2	NAB1	TRUE	No	-0.326132	1.60219e-05	0.000270472	0.123211	0.112665	-0.0208752	0.78825	0.0302449	0.697142	-0.513418	0.607659	-2.02247	0.043128
cg11887234	12	SMUG1	TRUE	No	-0.337907	1.60249e-05	0.000270472	0.102267	0.205432	0.0781857	0.331961	-0.0450618	0.576449	-1.01558	0.309827	-0.531045	0.595387
cg26747293	5	FLJ39155	TRUE	Yes	-0.327047	1.60422e-05	0.000270472	0.115518	0.138324	0.0612084	0.431994	-0.0034932	0.964264	-1.00127	0.316698	0.350818	0.725725
cg22609576	13	SPG20	TRUE	Yes	-0.325944	1.62146e-05	0.000272938	0.111249	0.152343	0.0309199	0.690725	-0.0133224	0.863912	-0.299896	0.764256	-1.28686	0.198142
cg22378065	6	PLAGL1	TRUE	No	-0.325859	1.63013e-05	0.000273956	0.167896	0.0300961	-0.028223	0.716491	0.0729517	0.347343	-2.30788	0.0210061	-0.181073	0.85631
cg14171523	1	KIAA0446	TRUE	Yes	-0.32577	1.63941e-05	0.000275056	0.011246	0.885309	0.0626892	0.419509	-0.0534621	0.491285	-0.324332	0.745686	-1.38125	0.167201
cg11905589	5	PAIP2	TRUE	Yes	-0.327612	1.64293e-05	0.000275056	0.0817562	0.296512	-0.0297646	0.703443	-0.0359224	0.64589	-1.20565	0.227951	0.646327	0.518068
cg10414058	5	HDAC3	FALSE	No	0.32572	1.64457e-05	0.000275056	-0.195798	0.0112173	-0.044627	0.565697	-0.0666285	0.390831	0.379106	0.704609	0.5008	0.616512
cg04019407	17	GIP	TRUE	Yes	0.326604	1.64976e-05	0.000275484	-0.12351	0.112884	-0.00212095	0.978298	-0.0215843	0.781882	1.30073	0.193352	0.902315	0.36689
cg00532890	1	PBX1	FALSE	No	-0.325634	1.65352e-05	0.000275671	0.122769	0.113972	0.0646838	0.404839	-0.0473186	0.542471	-0.111582	0.911155	-1.32951	0.183681
cg21669679	18	DCC	TRUE	No	-0.331298	1.65986e-05	0.000276033	0.0884797	0.264369	0.0679813	0.390034	-0.0944234	0.232017	-0.917106	0.359087	0.261886	0.793409
cg03524308	19	ZNF585A	TRUE	No	-0.32548	1.66976e-05	0.000276033	0.0643194	0.408916	0.0327831	0.673128	-0.0416787	0.59167	-0.308034	0.758057	-0.821111	0.411583
cg01806808	8	PTK2	TRUE	No	-0.325476	1.67017e-05	0.000276033	0.0999098	0.198919	0.0234206	0.763155	-0.0943816	0.223638	-0.82822	0.407546	-0.389179	0.697144
cg22063989	1	RSPO1	TRUE	No	-0.325433	1.67466e-05	0.000276033	0.166501	0.0315122	0.0585095	0.451237	0.0565295	0.466725	-0.503833	0.614379	-1.17851	0.238593
cg14234680	8	IMPAD1	TRUE	No	-0.325422	1.67584e-05	0.000276033	0.0640044	0.411219	0.0796396	0.304811	0.0251241	0.746494	-1.91757	0.0551655	-0.908001	0.363878
cg17605084	12	HEM1	FALSE	Yes	-0.32542	1.67604e-05	0.000276033	0.120142	0.121978	0.00515054	0.94717	0.0296866	0.702466	0.172151	0.863319	-1.05386	0.291949
cg21931212	12	C12orf57	TRUE	No	-0.329176	1.67872e-05	0.000276033	0.0880621	0.263643	0.00623549	0.936839	0.00930313	0.905886	-1.59175	0.11144	-0.531481	0.595085
cg02558133	1	PKN2	TRUE	No	-0.325375	1.68085e-05	0.000276033	0.059206	0.447236	0.122072	0.114951	-0.0833396	0.282818	-0.37642	0.706605	-1.18134	0.237467
cg06215939	16	MAPK8IP3	TRUE	Yes	-0.325358	1.68269e-05	0.000276033	0.134746	0.0825373	-0.0543762	0.483894	0.137404	0.0757167	-0.405325	0.685238	-1.86802	0.0617595
cg03081134	9	RECK	TRUE	No	-0.32627	1.68489e-05	0.000276033	0.0992391	0.203342	0.076383	0.32654	-0.091465	0.239764	-1.02774	0.304074	-0.885761	0.375746
cg24358529	1	PPIE	TRUE	Yes	-0.326265	1.68542e-05	0.000276033	0.0416654	0.594036	0.00569821	0.941739	-0.0499144	0.521789	-0.68278	0.494746	-0.53908	0.589831
cg06189653	5	PRR7	TRUE	No	-0.32531	1.68771e-05	0.000276033	0.0528109	0.49789	-0.0413528	0.594574	-0.0248862	0.748814	0.333307	0.738903	-1.27914	0.200849
cg11802013	11	CCND1	TRUE	Yes	-0.325289	1.69002e-05	0.000276033	0.192588	0.0126499	-0.0463564	0.550719	0.104432	0.177924	-0.46965	0.638605	-1.52202	0.128004
cg17386433	1	FAM76A	TRUE	No	-0.325124	1.70768e-05	0.000278098	0.0462964	0.552441	0.0147425	0.849569	-0.012384	0.873414	-0.408844	0.682654	-0.356522	0.721449
cg14841875	1	ATP1A1	TRUE	No	-0.3251	1.71026e-05	0.000278098	0.0869761	0.263714	0.0613532	0.429507	0.0245494	0.752103	-1.22528	0.22047	-1.31049	0.190029
cg12079362	1	ATP6V0B	TRUE	No	-0.325097	1.71064e-05	0.000278098	0.120476	0.120938	0.0181917	0.814946	-0.0155149	0.841788	-0.0716408	0.942888	-1.56843	0.116781
cg02131967	17	ACE	TRUE	No	-0.32496	1.72548e-05	0.000280075	0.120523	0.120792	0.0830241	0.284651	0.0406204	0.601124	0.431281	0.666264	-1.50751	0.13168
cg16356516	16	EXOSC6	TRUE	No	0.326798	1.72919e-05	0.000280242	-0.0408292	0.602582	0.0796773	0.307521	0.052513	0.501626	1.17061	0.241756	-0.968601	0.332744
cg13320626	5	ST8SIA4	TRUE	No	-0.32487	1.73529e-05	0.000280795	0.0629473	0.419004	0.0290283	0.708762	-0.00531023	0.945535	0.464734	0.642122	-0.95201	0.341092
cg01716083	6	ZNRD1	TRUE	Yes	-0.324825	1.74025e-05	0.000281057	0.0456304	0.558177	0.0737923	0.341801	0.0309286	0.690643	-1.68663	0.0916744	0.108144	0.913882
cg13707560	5	NME5	TRUE	No	0.324806	1.74229e-05	0.000281057	-0.132934	0.086787	-0.0161727	0.835174	0.096263	0.214502	-2.13145	0.0330518	-0.206929	0.836065
cg16293991	1	CPSF3L	TRUE	No	-0.324758	1.74758e-05	0.000281439	0.110094	0.156672	0.0730299	0.346825	0.0495366	0.523691	-1.29641	0.194834	-0.840957	0.400372
cg04048259	20	EDN3	TRUE	No	-0.324721	1.75164e-05	0.000281439	0.0536806	0.490828	0.0661846	0.394003	-0.0168789	0.828086	0.159244	0.873477	-1.42328	0.154655
cg18715868	6	HIST1H2BN	TRUE	No	-0.339582	1.75273e-05	0.000281439	0.0454569	0.578148	-0.000453937	0.995557	0.00857036	0.916263	-0.705398	0.480562	-0.273817	0.784226
cg12569516	8	TRPS1	TRUE	No	-0.324658	1.75869e-05	0.000281962	0.075266	0.333685	0.0497655	0.521773	-0.00286198	0.97063	0.37352	0.708762	-1.69443	0.0901837
cg26229648	11	CNTF	FALSE	No	0.324583	1.76698e-05	0.000282858	-0.122356	0.115201	-0.0470733	0.544567	-0.0264874	0.733245	-0.412656	0.679859	1.08552	0.277692
cg23090824	6	PDE7B	FALSE	No	-0.32455	1.77063e-05	0.000283009	-0.035491	0.648863	0.0288259	0.710701	-0.0846878	0.275077	-0.857326	0.391264	-0.0308731	0.975371
cg11276198	12	KRAS	TRUE	No	-0.324476	1.7789e-05	0.000283896	0.0501484	0.519836	-0.0249713	0.747984	0.0897548	0.24727	-0.408101	0.683199	-1.45439	0.145838
cg22917082	X	CXorf15	TRUE	No	-0.324392	1.78843e-05	0.000284982	0.116164	0.134923	0.160928	0.03717	-0.0128771	0.868419	-0.0474073	0.962189	-0.60494	0.545219
cg20149998	11	CHCHD8	TRUE	No	-0.32713	1.79705e-05	0.00028592	0.0623466	0.427725	-0.015577	0.84259	-0.025709	0.743077	-1.87262	0.0611206	0.883916	0.376742
cg21716693	6	CPNE5	TRUE	No	0.324288	1.80017e-05	0.000285981	-0.0299934	0.700403	0.0398319	0.60821	-0.0455166	0.557968	-0.64346	0.519926	-0.0585807	0.953286
cg22975913	11	WT1	TRUE	Yes	-0.329866	1.81427e-05	0.000287706	0.100433	0.204931	-0.00881537	0.911351	-0.0106515	0.892987	-1.07263	0.283438	-0.198627	0.842555
cg10442358	7	HRBL	TRUE	No	-0.324144	1.81653e-05	0.000287706	0.130167	0.0936135	0.0135077	0.862038	-0.0214911	0.782157	0.193565	0.846516	-1.61532	0.106241
cg17552093	17	SIRT7	TRUE	No	-0.324057	1.82648e-05	0.000288844	0.0356689	0.64722	0.0155995	0.840937	-0.0687008	0.376231	0.379672	0.704189	-1.15103	0.24972
cg12992720	19	EDG4	TRUE	Yes	-0.325893	1.83007e-05	0.000288974	0.148763	0.0565218	0.0550766	0.480943	-0.0371497	0.634653	-1.09147	0.275068	-2.05408	0.0399683
cg20616414	9	WNK2	TRUE	No	-0.323919	1.84241e-05	0.000290177	0.114133	0.141929	0.0306035	0.69373	-0.0934752	0.228137	-0.260431	0.794532	-1.91401	0.0556192
cg17090012	9	DAPK1	TRUE	No	0.337697	1.84324e-05	0.000290177	-0.138344	0.0881211	-0.00318383	0.96874	-0.0366379	0.651909	1.16041	0.245884	0.834091	0.404229
cg18329349	7	CAV1	TRUE	Yes	-0.32388	1.84692e-05	0.000290319	0.103364	0.183755	0.0704097	0.364445	0.0353497	0.649177	-1.16716	0.243145	-0.919755	0.357701
cg25849332	11	MGC2574	TRUE	No	-0.323825	1.85337e-05	0.00029062	0.00540851	0.944696	-0.034966	0.652735	-0.0988153	0.202539	0.79263	0.427993	-0.638652	0.523049
cg08110559	8	KCTD9	TRUE	No	-0.33148	1.85439e-05	0.00029062	0.0964667	0.226423	0.0652577	0.412299	-0.0180749	0.820535	-1.39482	0.16307	0.835919	0.403201
cg22339278	19	KIRREL2	TRUE	No	0.323688	1.8693e-05	0.000292123	-0.223857	0.00363587	0.0246796	0.750831	-0.100879	0.193226	1.54333	0.122752	1.28338	0.19936
cg18626709	3	LEPREL1	TRUE	No	-0.32367	1.87146e-05	0.000292123	0.135971	0.0797587	0.0239529	0.757936	0.0428937	0.580901	-1.77545	0.0758229	-0.482573	0.629399
cg09545860	5	NS4ATP2	TRUE	No	0.323662	1.87237e-05	0.000292123	-0.169048	0.0289683	-0.0725793	0.349817	-0.0668593	0.389189	0.935678	0.349439	1.40728	0.159344
cg27042767	X	DDX3X	TRUE	No	-0.323545	1.88623e-05	0.000293755	0.0782936	0.314549	0.045789	0.555612	0.0115173	0.882207	-1.54385	0.122624	-1.79581	0.0725252
cg01638735	7	CDK6	TRUE	Yes	-0.323526	1.88845e-05	0.000293755	0.0538408	0.489533	0.0107334	0.890172	-0.115268	0.136791	0.392469	0.694712	-0.740717	0.458865
cg10347998	3	GSK3B	TRUE	Yes	-0.323485	1.89334e-05	0.000294078	0.148906	0.054788	0.00032104	0.996705	0.0210128	0.786888	0.494037	0.62128	-1.05493	0.291459
cg19522332	3	PIK3CA	TRUE	Yes	0.323435	1.89934e-05	0.000294533	-0.138718	0.0738057	0.0030231	0.968977	-0.0601395	0.438707	1.10305	0.270006	-0.104811	0.916526
cg04197051	1	PIGM	TRUE	No	-0.323407	1.90269e-05	0.000294533	0.0621315	0.42507	0.0785045	0.311778	-0.0443067	0.568492	-0.0514829	0.958941	-0.777321	0.436969
cg18884137	17	CHRNB1	TRUE	No	-0.323366	1.90753e-05	0.000294533	0.134516	0.0830683	0.0207381	0.789609	0.0601879	0.438338	-1.18418	0.236342	-2.62176	0.00874758
cg14751914	18	SMAD7	TRUE	No	-0.323366	1.90754e-05	0.000294533	0.078139	0.315509	-0.0502687	0.517566	0.00654624	0.932884	0	1	-0.237716	0.812102
cg23391785	1	DNM3	TRUE	No	-0.323336	1.91116e-05	0.000294657	0.0962321	0.216041	0.0101049	0.896567	0.0152103	0.844855	-0.646028	0.518261	-0.702496	0.48237
cg21553596	21	FAM3B	TRUE	No	-0.323299	1.91555e-05	0.000294899	0.0952669	0.220703	0.0315098	0.685135	0.0246599	0.751023	-0.327601	0.743214	-1.56616	0.11731
cg12454725	16	SYT17	TRUE	Yes	-0.323068	1.94351e-05	0.000298764	0.0859855	0.269212	0.114588	0.139136	0.0400866	0.605917	-0.911861	0.361842	-0.894123	0.371256
cg14046757	14	FLJ11806	TRUE	No	-0.323017	1.94969e-05	0.000299041	0.116451	0.133955	0.0403548	0.603507	0.00366463	0.962398	-0.634188	0.525958	-0.756928	0.449093
cg06585108	10	C10orf92	TRUE	No	-0.322988	1.95326e-05	0.000299041	0.0858496	0.269972	0.00870407	0.910841	0.156072	0.0433603	0.260248	0.794673	-1.09795	0.272225
cg07786760	4	DCHS2	TRUE	Yes	-0.322964	1.95624e-05	0.000299041	-0.0456418	0.558079	-0.0099728	0.897911	-0.0417792	0.590776	0.596844	0.550611	0.182858	0.85491
cg01261535	16	N-PAC	TRUE	No	-0.32296	1.95676e-05	0.000299041	0.134871	0.0822497	0.0687532	0.375866	-0.0056	0.942568	-1.90392	0.0569201	-0.00850665	0.993213
cg15513137	2	SCN2A2	FALSE	No	-0.323846	1.96172e-05	0.000299183	0.0532186	0.495887	0.00826888	0.915537	-0.0821429	0.291274	0.52741	0.597909	0.471977	0.636943
cg03621406	19	FBXL12	TRUE	No	-0.322904	1.96366e-05	0.000299183	0.129701	0.094805	-0.00706749	0.927554	0.0332162	0.669063	-0.50224	0.615499	-0.691949	0.48897
cg22832044	16	CDH1	TRUE	Yes	-0.324724	1.96865e-05	0.000299183	-0.00169557	0.982756	-0.0382242	0.624883	-0.0210355	0.787925	-0.298259	0.765505	0.104978	0.916393
cg19332303	3	COMMD2	TRUE	No	-0.322843	1.97116e-05	0.000299183	0.140596	0.0699446	-0.00177854	0.981746	0.0254855	0.742974	-0.242726	0.808217	-1.60439	0.108628
cg24063470	16	FOXC2	TRUE	Yes	-0.322836	1.972e-05	0.000299183	0.104974	0.176982	0.0737779	0.341895	0.0125009	0.87223	-0.264849	0.791125	-1.60091	0.109397
cg12930602	11	DIPA	TRUE	Yes	-0.324613	1.98231e-05	0.000300312	0.107906	0.167719	0.062907	0.42072	-0.0220436	0.77802	-1.36582	0.171996	-1.11049	0.266789
cg04633513	1	AVPR1B	TRUE	No	-0.3227	1.9888e-05	0.000300859	0.125936	0.104871	-0.0425609	0.583842	0.037239	0.631771	-0.87154	0.383459	-1.6159	0.106116
cg21281001	8	CTSB	TRUE	Yes	-0.322642	1.99608e-05	0.000301524	0.205244	0.00779546	0.147202	0.0568981	0.0726082	0.349624	-0.208762	0.834634	-0.811251	0.417222
cg03989569	1	MEF2D	TRUE	No	-0.322603	2.00097e-05	0.000301826	0.0214095	0.783604	0.104814	0.176333	-0.0578049	0.456716	-0.670709	0.502406	-0.248263	0.803931
cg11221132	22	CYP2D7P1	FALSE	Yes	-0.32253	2.01008e-05	0.000302501	0.169713	0.0283337	-0.0149179	0.847801	0.117281	0.130021	-1.14061	0.254033	-1.12162	0.262025
cg19017177	19	SYT3	FALSE	Yes	-0.322521	2.01123e-05	0.000302501	0.220136	0.00425561	-0.05573	0.47306	0.100912	0.193077	-0.556786	0.577674	0.128166	0.898018
cg27038439	4	MSX1	TRUE	No	-0.322487	2.01555e-05	0.000302715	0.110199	0.156274	0.0333918	0.667417	0.0809738	0.296754	-0.697875	0.485255	-0.643162	0.520119
cg18979819	3	IQCG	TRUE	No	-0.325241	2.02142e-05	0.000303161	0.0754735	0.336798	-0.0361944	0.64441	0.0677977	0.3869	0.154439	0.877263	0.00570994	0.995444
cg12888039	1	ADIPOR1	TRUE	No	-0.322317	2.03705e-05	0.000305068	0.0117537	0.880169	0.0702871	0.365283	-0.051754	0.505253	-0.512317	0.608429	-0.520493	0.60272
cg06140118	16	DUS2L	TRUE	No	0.322291	2.04041e-05	0.000305133	-0.0779361	0.316771	0.0797106	0.304379	-0.0453256	0.559624	1.22997	0.218708	0	1
cg13758659	2	SDC1	TRUE	No	-0.322242	2.04664e-05	0.000305287	0.159874	0.0390358	0.0125608	0.871623	0.0457412	0.556025	-1.50277	0.132899	-0.837713	0.402192
cg12689375	X	DDX3X	TRUE	No	-0.322237	2.04728e-05	0.000305287	0.0969437	0.212648	0.0716727	0.355884	-0.0329619	0.671449	-0.084277	0.932836	-1.57736	0.114713
cg19596653	10	KIAA0261	TRUE	No	-0.322192	2.05306e-05	0.000305713	0.125891	0.104994	0.0541133	0.486014	0.0237985	0.75945	0.308737	0.757522	-1.37063	0.17049
cg14658285	19	LOC113179	TRUE	No	-0.322153	2.05808e-05	0.000306025	0.123771	0.111026	0.0447146	0.564934	0.0359238	0.643867	-0.241616	0.809078	-1.60622	0.108227
cg09793796	7	JTV1	TRUE	No	0.322103	2.06453e-05	0.00030618	-0.193273	0.0123314	-0.000440181	0.995482	-0.0599675	0.44002	0.645558	0.518566	0.935714	0.34942
cg18152712	6	E2F3	TRUE	No	-0.322099	2.06498e-05	0.00030618	0.0880769	0.257695	-0.00052466	0.994615	0.0198417	0.798505	-0.304479	0.760763	-1.04926	0.294059
cg07874520	1	THEM5	TRUE	No	0.338899	2.07641e-05	0.000307248	-0.110141	0.178209	0.0367338	0.654303	-0.0253324	0.75751	0.746667	0.455264	0.866903	0.385995
cg01798589	3	STAC	FALSE	No	-0.32198	2.08046e-05	0.000307248	0.129883	0.0943371	0.0479556	0.537043	0.0187108	0.809764	-0.276878	0.781874	-1.15207	0.249292
cg11594228	22	RANBP1	TRUE	No	-0.321976	2.081e-05	0.000307248	0.199839	0.00961807	-0.0365345	0.638239	0.154688	0.0452759	-0.852572	0.393897	-0.734054	0.462916
cg11738011	12	PUS1	TRUE	No	-0.32195	2.08432e-05	0.000307304	0.106491	0.170772	0.0645782	0.405607	0.0441435	0.569919	-0.926671	0.354097	-1.4104	0.158422
cg06707886	7	C7orf20	TRUE	No	-0.321916	2.08882e-05	0.000307533	0.143999	0.0633697	0.0494659	0.524285	0.0377814	0.626811	0.0813769	0.935142	-1.58234	0.113573
cg24063382	6	MAS1L	FALSE	No	-0.321889	2.09225e-05	0.000307605	0.0541132	0.487335	-0.0285218	0.71362	0.0876401	0.258628	-0.942487	0.345943	-1.69811	0.0894868
cg16001460	6	PRIM2A	TRUE	Yes	-0.327501	2.09938e-05	0.00030822	0.0828255	0.296233	-0.0320328	0.685729	0.0143836	0.855845	-0.689648	0.490416	0.207273	0.835797
cg19427610	12	WIF1	TRUE	No	-0.321774	2.10738e-05	0.000308724	0.125627	0.105732	0.0548906	0.479763	0.124363	0.108245	-0.471073	0.637589	-1.78527	0.074217
cg25040733	5	SPRY4	TRUE	Yes	-0.321764	2.10872e-05	0.000308724	0.0570681	0.463839	0.13065	0.0914089	0.0479119	0.537415	0.0656721	0.947639	-2.44349	0.014546
cg19005210	6	TREML2	FALSE	Yes	-0.32174	2.11185e-05	0.00030875	0.0131108	0.866455	0.0235664	0.761724	0.0616793	0.427054	-0.917818	0.358714	-1.59034	0.111758
cg11378840	10	HHEX	TRUE	No	-0.32169	2.11841e-05	0.000309276	0.112908	0.146283	0.0277368	0.721171	0.0512242	0.509628	-1.50551	0.132193	-0.275022	0.783299
cg21835643	20	RBPSUHL	TRUE	No	-0.321664	2.12182e-05	0.000309342	0.160083	0.038778	0.0486274	0.531349	0.0453079	0.559777	-1.72104	0.0852429	-0.86282	0.388237
cg27379587	15	NMB	TRUE	Yes	-0.321495	2.14439e-05	0.000311787	0.115808	0.136132	0.0325434	0.675383	0.0461495	0.552501	-0.358984	0.719607	-1.5522	0.120614
cg03717979	4	MSX1	TRUE	No	-0.321447	2.15084e-05	0.000311787	0.0735851	0.344624	0.0266764	0.731414	0.0253028	0.744754	-0.789531	0.429802	-1.53005	0.126005
cg04447890	1	GPR177	TRUE	No	-0.321418	2.15467e-05	0.000311787	0.149845	0.0532605	-0.0240863	0.756631	0.0323181	0.677503	-0.298846	0.765058	-0.671757	0.501739
cg00834958	7	TSC22D4	FALSE	No	-0.3214	2.15705e-05	0.000311787	-0.0718189	0.356359	0.127857	0.0986106	-0.0915758	0.23777	0.50151	0.616012	-0.364059	0.715814
cg03594044	8	FUT10	TRUE	Yes	-0.321382	2.15948e-05	0.000311787	0.119782	0.123109	0.0867596	0.263462	0.00319923	0.96717	0.350033	0.726314	-1.19867	0.230655
cg08393541	1	NUDC	TRUE	Yes	-0.321379	2.15994e-05	0.000311787	0.119711	0.123332	0.0341523	0.660308	0.0214561	0.782503	-0.72449	0.468765	-0.0145851	0.988363
cg16280313	11	PEX16	TRUE	No	-0.323225	2.16091e-05	0.000311787	0.146112	0.0611187	0.0385724	0.621731	-0.0126998	0.870994	-0.383115	0.701635	-0.313197	0.754131
cg03260744	1	TEKT2	TRUE	Yes	0.324153	2.16245e-05	0.000311787	-0.0814735	0.299683	0.00287118	0.970803	0.019833	0.800386	1.5428	0.12288	0.190882	0.848618
cg21144270	2	STK25	TRUE	Yes	0.321239	2.17888e-05	0.000313723	-0.0993164	0.201613	-0.0249558	0.748136	-0.0172612	0.824254	0.0128002	0.989787	0.467992	0.63979
cg14188111	1	S100A13	TRUE	No	0.321186	2.18609e-05	0.000314328	-0.0753401	0.333208	-0.0680103	0.381059	-0.0298492	0.700914	0.275313	0.783076	0.844552	0.398361
cg06380007	15	INOC1	TRUE	No	-0.321071	2.20169e-05	0.000316136	0.133353	0.0857899	0.0577708	0.456981	0.0459722	0.55403	0.0441223	0.964807	-1.68465	0.0920561
cg00024396	6	ELOVL5	TRUE	No	-0.320953	2.21803e-05	0.000318046	0.0755199	0.332053	0.0612903	0.429981	-0.00931042	0.904659	-0.085091	0.932189	-1.2725	0.203195
cg20776317	9	SNAPC4	TRUE	Yes	-0.320876	2.22861e-05	0.000319023	0.135351	0.0811562	-0.0286741	0.712158	0.0729423	0.347405	-0.525839	0.599	-1.23078	0.218404
cg01729862	16	MRPS34	TRUE	No	-0.321781	2.23095e-05	0.000319023	0.134568	0.0838891	-0.0349542	0.653827	-0.0694406	0.37255	-1.06412	0.287274	0.449834	0.65283
cg20264534	19	MGC20255	TRUE	No	-0.320799	2.23927e-05	0.000319249	0.0906719	0.243881	0.0301755	0.697804	0.0353501	0.649173	-1.62276	0.10464	-0.33187	0.739987
cg25065147	2	MCFD2	TRUE	No	-0.333417	2.24159e-05	0.000319249	0.111052	0.170334	0.0392798	0.627493	-0.00842391	0.917146	-1.26311	0.206548	-0.116009	0.907645
cg19246110	19	ZNF671	TRUE	No	-0.320782	2.24169e-05	0.000319249	0.0512247	0.510905	0.0224743	0.772458	-0.0355098	0.647694	-1.11304	0.265692	-0.894256	0.371185
cg24141135	12	MARS	TRUE	Yes	-0.320715	2.25103e-05	0.000320143	-0.00668055	0.931717	0.0100896	0.896722	-0.0766514	0.323372	-1.05099	0.293264	-0.148503	0.881946
cg16386080	9	CCRK	TRUE	No	0.320673	2.25688e-05	0.000320539	-0.117372	0.130887	-0.00843471	0.91359	-0.0127321	0.869887	0.641672	0.521086	0.416551	0.677007
cg04711050	9	SLC1A1	TRUE	No	-0.320611	2.26562e-05	0.000321343	0.065056	0.403561	0.042742	0.58224	-0.00313332	0.967847	0.893885	0.371384	-0.930424	0.352152
cg15944762	17	SPAG9	TRUE	No	-0.32045	2.28839e-05	0.000324133	0.0569863	0.464481	0.065673	0.397677	0.0574582	0.459424	-1.34166	0.179708	-0.327949	0.74295
cg04735237	X	TIMM17B	FALSE	No	0.323185	2.29556e-05	0.000324378	-0.0245626	0.754891	-0.0168769	0.829647	0.0435812	0.578334	-0.931659	0.351513	0.216237	0.828803
cg13035743	6	PRRT1	TRUE	No	-0.320363	2.30076e-05	0.000324378	0.130518	0.0927261	0.0223602	0.773582	0.0307285	0.692543	-0.692471	0.488642	-1.41914	0.155858
cg13878641	1	GNAI3	TRUE	No	-0.320349	2.30277e-05	0.000324378	0.0421133	0.588938	0.0112732	0.884687	-0.0958273	0.216594	1.61035	0.107321	-0.913538	0.36096
cg23926526	12	MDM1	TRUE	No	-0.320326	2.30611e-05	0.000324378	0.0632684	0.41663	0.0310708	0.689294	0.016979	0.827082	-0.469959	0.638384	-1.74085	0.0817095
cg08164315	5	PTGER4	TRUE	Yes	-0.320319	2.30714e-05	0.000324378	0.10984	0.157638	0.03389	0.662757	0.00233409	0.976045	-0.811815	0.416898	-1.92469	0.0542678
cg25167838	7	SHH	TRUE	Yes	-0.320297	2.31022e-05	0.000324378	0.023565	0.762438	0.00081401	0.991645	-0.0988139	0.202545	0.656812	0.511302	-0.519744	0.603242
cg23346960	19	ZFP36	TRUE	No	-0.320286	2.31184e-05	0.000324378	0.151617	0.0504734	0.0461932	0.552125	0.0415321	0.592975	-0.612042	0.54051	-0.818373	0.413144
cg00824109	12	CHD4	TRUE	Yes	-0.320165	2.32925e-05	0.00032614	0.168132	0.0298623	0.0253893	0.743911	0.00758137	0.922303	-0.70233	0.482473	-1.46919	0.141781
cg19662708	11	TEAD1	FALSE	No	0.324788	2.33738e-05	0.00032614	-0.147736	0.0606393	0.0274106	0.728346	0.00718034	0.927518	0.83994	0.400942	0.471604	0.637209
cg03564506	7	TRRAP	TRUE	No	-0.320103	2.33829e-05	0.00032614	-0.0642127	0.409695	0.020866	0.788342	-0.0265368	0.732766	-0.889308	0.373838	-1.10134	0.270749
cg10277146	2	SPAST	TRUE	No	-0.320078	2.34191e-05	0.00032614	0.136381	0.0788466	0.0772638	0.31951	-0.00726033	0.925583	-1.06959	0.284804	-0.192136	0.847636
cg07099627	19	LPPR2	TRUE	No	-0.320071	2.34296e-05	0.00032614	0.0995936	0.200351	-0.0300516	0.698984	0.0485656	0.531872	-0.990274	0.32204	-0.327739	0.743109
cg06905514	7	CAMK2B	TRUE	No	-0.320043	2.34701e-05	0.00032614	0.190599	0.0136158	0.0480539	0.536209	0.0248867	0.74881	0.575914	0.564673	-0.976518	0.328808
cg08536841	19	IZUMO1	TRUE	Yes	-0.320012	2.35148e-05	0.00032614	0.095654	0.218825	0.0136243	0.860859	-0.00167425	0.982816	-0.771282	0.44054	-0.56403	0.572734
cg08305742	2	LOC51315	TRUE	No	-0.320001	2.35309e-05	0.00032614	0.0856079	0.271328	0.065983	0.395448	0.0433543	0.576842	-0.921105	0.356996	-0.687339	0.491869
cg02608019	9	SYK	TRUE	No	-0.319914	2.36575e-05	0.00032614	0.115206	0.138196	0.0183	0.813864	0.0159131	0.837783	-1.55774	0.119294	0.476323	0.633844
cg00261781	2	MATN3	TRUE	Yes	-0.319907	2.36677e-05	0.00032614	0.0734863	0.345274	0.0634134	0.414147	0.0513826	0.508318	-0.70708	0.479517	-1.66837	0.0952426
cg18601293	13	C13orf10	TRUE	No	-0.319864	2.37312e-05	0.00032614	0.0544302	0.484784	-0.0332345	0.668891	0.0369219	0.634679	-1.61446	0.106428	-0.3644	0.71556
cg08210616	3	ZNF502	TRUE	No	-0.319853	2.37475e-05	0.00032614	0.144287	0.0628378	0.0340932	0.660859	-0.0251881	0.745871	-1.3446	0.178753	-0.924973	0.35498
cg02005375	2	DDX18	TRUE	Yes	-0.319848	2.37548e-05	0.00032614	0.0895892	0.249581	0.0456853	0.556508	-0.0153617	0.84333	-0.201935	0.839968	-0.835963	0.403176
cg20672744	8	ERICH1	TRUE	No	-0.319844	2.37617e-05	0.00032614	0.0979278	0.20802	0.0445958	0.56597	0.0204897	0.792071	-0.665804	0.505537	-0.355447	0.722255
cg22807823	9	C9orf76	TRUE	No	-0.323553	2.37832e-05	0.00032614	0.0994337	0.206644	0.0438826	0.576884	0.010053	0.89834	-1.22043	0.2223	-0.969451	0.33232
cg12994003	1	LBR	TRUE	No	-0.319804	2.38198e-05	0.00032614	0.0482693	0.535618	-0.0059361	0.939127	-0.0217091	0.780004	0.820972	0.411662	-1.28228	0.199745
cg13526689	14	DLST	TRUE	No	-0.319791	2.38393e-05	0.00032614	0.15997	0.0389178	0.0890804	0.250854	0.012777	0.869433	-1.64298	0.100386	-1.08158	0.279437
cg04057485	19	PTGIR	TRUE	Yes	0.319754	2.38945e-05	0.00032614	-0.0152037	0.845385	-0.0520517	0.502804	-0.00765984	0.921501	0.232464	0.816177	0.731081	0.464729
cg09600829	9	C9orf10OS	TRUE	No	-0.319726	2.39351e-05	0.00032614	0.0291382	0.708553	0.0609341	0.432671	-0.0511029	0.510632	0.523665	0.600512	-0.847508	0.396712
cg00226923	6	FGD2	FALSE	No	-0.319703	2.39691e-05	0.00032614	0.133736	0.0848845	0.0569955	0.463054	-0.00020037	0.997943	-1.25203	0.210557	-0.966535	0.333776
cg26984805	10	TACR2	FALSE	Yes	-0.31969	2.39894e-05	0.00032614	0.0955058	0.219543	-0.0383864	0.621298	0.0715487	0.356719	-0.104555	0.916729	0.335253	0.737435
cg26547788	X	HDHD1A	TRUE	Yes	-0.319675	2.40105e-05	0.00032614	-0.0114322	0.883423	0.104789	0.176438	-0.0348624	0.653698	-0.122971	0.90213	-1.56148	0.118411
cg24579896	14	KTN1	TRUE	No	-0.319656	2.4039e-05	0.00032614	0.0761299	0.32815	0.0169675	0.827197	-0.0543508	0.484099	-0.730223	0.465254	0.431998	0.665743
cg10059104	22	FLJ36046	TRUE	Yes	0.319656	2.40396e-05	0.00032614	-0.127438	0.100759	-0.0619978	0.424666	-0.0764904	0.324393	0.74064	0.458912	1.42005	0.155594
cg06105085	10	C10orf104	TRUE	Yes	-0.319654	2.40427e-05	0.00032614	0.00672195	0.931295	0.00693247	0.928935	0.018552	0.811348	-0.00994402	0.992066	-0.568934	0.569401
cg05754631	4	GAB1	TRUE	No	-0.319645	2.40552e-05	0.00032614	0.0919333	0.237356	-0.0111273	0.886169	0.0724667	0.350566	0.401197	0.688275	-1.05258	0.292531
cg01803059	4	SMAD1	FALSE	No	-0.320527	2.41093e-05	0.000326274	0.126286	0.104956	-0.0390993	0.615899	-0.00973636	0.900619	0.748145	0.454373	-1.30995	0.190212
cg11939047	15	NARG2	TRUE	No	-0.319578	2.41554e-05	0.000326274	0.00818857	0.916355	0.0278532	0.720049	-0.000214604	0.997797	-0.250972	0.801835	0.181358	0.856087
cg06780358	11	PTPRJ	TRUE	No	-0.319563	2.41775e-05	0.000326274	0.162239	0.0361943	0.0442491	0.568996	0.048012	0.536564	-0.105744	0.915786	-1.88676	0.059192
cg24219638	11	STX3A	TRUE	No	-0.319532	2.42254e-05	0.000326274	-0.0218751	0.779018	0.0607785	0.433849	0.0444622	0.567134	0.103072	0.917906	-2.93854	0.0032976
cg18130100	16	PKD1	TRUE	No	-0.31949	2.42874e-05	0.000326274	0.00519509	0.946875	-0.0002768	0.997159	-0.218604	0.00441627	0.253179	0.80013	0.603461	0.546202
cg17921034	13	AKAP11	TRUE	No	-0.319487	2.42924e-05	0.000326274	0.0253553	0.744989	-0.00390455	0.959938	0.00409305	0.958006	-0.227922	0.819707	-0.89384	0.371407
cg02100848	3	C3orf32	FALSE	No	-0.319486	2.42939e-05	0.000326274	0.116098	0.135148	-0.0035067	0.964017	0.131311	0.0897667	-0.288833	0.772709	-1.2577	0.208502
cg18248891	20	PTK6	TRUE	No	-0.319472	2.43148e-05	0.000326274	-0.00121275	0.98759	-0.0636011	0.412764	-0.0344427	0.657602	1.73277	0.0831371	-0.0814721	0.935067
cg03900542	19	DEDD2	TRUE	No	-0.319345	2.45069e-05	0.000328431	0.0624441	0.42274	0.0629629	0.417478	-0.0124808	0.872434	-0.0442806	0.964681	-0.976615	0.32876
cg10150530	12	LRMP	FALSE	No	-0.319275	2.46125e-05	0.000329188	0.135017	0.0819164	-0.00161941	0.983379	0.0425126	0.584269	1.02035	0.30756	-0.887507	0.374806
cg11107205	9	RCL1	TRUE	No	-0.319266	2.46264e-05	0.000329188	0.115453	0.137347	0.118327	0.12661	-0.0781292	0.314104	-1.9212	0.0547059	0.113325	0.909773
cg11193041	14	GSTZ1	TRUE	No	-0.31919	2.47428e-05	0.000330321	0.07336	0.346106	0.0417302	0.591212	0.0561188	0.469973	-1.23733	0.215965	-1.45739	0.145007
cg08190044	1	ATP8B2	TRUE	Yes	-0.319074	2.49205e-05	0.000331975	0.170285	0.0277974	0.0366008	0.637629	0.102096	0.187878	-0.700634	0.483532	-0.892193	0.37229
cg04368877	16	FBXL19	TRUE	No	0.319068	2.49302e-05	0.000331975	-0.104026	0.180947	-0.0245468	0.752128	0.0610837	0.43154	0.846039	0.397531	0.987858	0.323222
cg07127225	19	FCGRT	TRUE	Yes	-0.318976	2.50725e-05	0.000333445	0.113976	0.142479	0.00662042	0.932126	0.0216744	0.780346	0.760781	0.446788	-0.557913	0.576904
cg14696348	16	MC1R	TRUE	No	-0.318914	2.51689e-05	0.000333993	0.153839	0.0471513	0.0638107	0.411222	0.0508612	0.512636	-0.947196	0.343539	-1.36165	0.173308
cg11303749	6	HIST1H4B	TRUE	No	-0.318908	2.51776e-05	0.000333993	0.0445572	0.567481	0.0760292	0.327327	0.0311416	0.688622	0.602272	0.546993	-0.387853	0.698125
cg01725199	9	GALNT12	TRUE	No	-0.318742	2.54377e-05	0.000336718	0.0836785	0.282317	0.0512029	0.509804	0.013993	0.857134	-0.965302	0.334394	-0.78663	0.431499
cg12344605	17	MAP2K4	TRUE	No	-0.318736	2.54474e-05	0.000336718	0.106121	0.172272	0.110211	0.154978	0.0965673	0.21305	0.271307	0.786155	-2.63857	0.0083257
cg13080465	12	MANSC1	TRUE	No	-0.318705	2.54956e-05	0.000336929	0.160784	0.0379209	0.116019	0.134235	0.0888051	0.252327	-0.634915	0.525484	-1.45327	0.146149
cg15774283	1	PTGS2	TRUE	No	-0.318576	2.56998e-05	0.000339199	0.0686344	0.378139	0.0985049	0.203967	-0.0497768	0.521678	-0.102275	0.918539	-0.617352	0.537003
cg17687962	19	KLK3	FALSE	Yes	-0.31845	2.59002e-05	0.00034088	0.140643	0.069851	-0.00236947	0.975682	0.0901181	0.245354	-0.408574	0.682853	-1.14717	0.25131
cg01939479	15	KIAA1018	TRUE	No	0.318435	2.59232e-05	0.00034088	-0.112569	0.147506	0.09202	0.235492	-0.0909596	0.240956	1.23764	0.21585	-0.167408	0.867049
cg00702231	6	PLAGL1	TRUE	No	-0.318421	2.59454e-05	0.00034088	0.175132	0.0235905	-0.0503349	0.517014	0.0596165	0.442706	-2.01454	0.0439525	-0.183942	0.854059
cg26611683	13	FOXO1A	TRUE	Yes	-0.318414	2.59576e-05	0.00034088	0.0817862	0.293381	0.0323246	0.677443	0.0504839	0.515773	0.232328	0.816283	-1.94129	0.0522231
cg16718678	11	NRXN2	TRUE	No	-0.318354	2.60542e-05	0.000341719	0.0465082	0.550623	-0.0250047	0.747658	0.0132089	0.865061	-3.26277	0.0011033	-0.884017	0.376687
cg24297976	2	WDR35	TRUE	No	-0.318278	2.61755e-05	0.00034288	0.128771	0.0972169	0.0591374	0.446387	0.0163548	0.833345	0.441434	0.658899	-0.601657	0.547402
cg12592463	1	C1orf63	TRUE	No	-0.318222	2.62656e-05	0.000343462	0.0654378	0.400801	-0.0510446	0.511115	-0.0166024	0.83086	-0.979236	0.327463	0.00882541	0.992958
cg05642698	6	SEC63	TRUE	No	-0.31821	2.62857e-05	0.000343462	0.0969939	0.21241	0.109278	0.158523	0.0266531	0.73164	-0.126061	0.899683	-1.04584	0.295635
cg00893987	6	RPL7L1	TRUE	No	-0.318127	2.64211e-05	0.0003445	0.122048	0.116128	0.0137799	0.859286	0.0204546	0.792419	-0.480624	0.630784	-1.26996	0.2041
cg24789869	12	DDX11	TRUE	Yes	0.318121	2.6431e-05	0.0003445	-0.173437	0.0249952	-0.0149509	0.847468	-0.0961728	0.214934	0.325417	0.744866	0.929594	0.352582
cg21989500	16	NDUFAB1	TRUE	No	-0.318083	2.64923e-05	0.000344611	0.114582	0.140356	0.0673663	0.385595	0.1191	0.12413	0.290308	0.77158	-2.69806	0.00697456
cg16286776	8	EIF2C2	TRUE	No	-0.31806	2.65289e-05	0.000344611	-0.0408696	0.599998	0.0562808	0.468691	-0.0419596	0.589172	-0.180669	0.856627	-0.568215	0.569889
cg17803089	6	FANCE	TRUE	No	-0.318033	2.6573e-05	0.000344611	-0.0233275	0.764761	-0.00634649	0.934928	-0.0768465	0.322138	-1.66542	0.0958294	-0.713545	0.475508
cg18493899	11	ZDHHC5	TRUE	No	-0.318016	2.66014e-05	0.000344611	0.119654	0.123514	0.0108283	0.889208	0.0172898	0.823968	-0.0199507	0.984083	-0.68429	0.493792
cg24588599	12	C12orf24	TRUE	No	-0.317998	2.66317e-05	0.000344611	0.0844415	0.277936	0.0562432	0.468988	-0.0592925	0.445193	-0.0644074	0.948646	-0.989218	0.322556
cg02682905	19	FLJ38288	FALSE	No	0.323588	2.66579e-05	0.000344611	-0.140701	0.0750355	-0.0112222	0.88729	-0.0058304	0.941301	1.23599	0.216464	1.49951	0.133743
cg24517609	3	SSR3	TRUE	No	-0.317974	2.66705e-05	0.000344611	0.106928	0.169013	0.0550659	0.478359	0.0738297	0.341555	0.0951495	0.924196	-1.22868	0.219192
cg17347389	14	TRIM9	TRUE	No	-0.318858	2.67197e-05	0.000344611	0.0667239	0.393031	0.0324994	0.676722	-0.0156512	0.840893	-1.8853	0.0593899	-0.576752	0.564107
cg15230273	5	EFNA5	TRUE	No	-0.317926	2.675e-05	0.000344611	0.0498629	0.522219	0.151649	0.0497294	-0.000291914	0.997004	0.501135	0.616276	-2.57686	0.00997025
cg12586262	19	ZNF160	TRUE	No	-0.317914	2.67692e-05	0.000344611	0.00669367	0.931584	0.0348491	0.653822	-0.0307599	0.692245	0.668348	0.503912	-1.26479	0.205948
cg03770147	2	KLF7	TRUE	No	-0.317874	2.68347e-05	0.000345029	0.120975	0.119394	0.0607892	0.433768	0.0222854	0.774319	-0.0550887	0.956068	-1.73361	0.0829875
cg02286642	19	ZNF254	FALSE	No	-0.317816	2.69312e-05	0.000345845	0.0894332	0.25041	-0.0180452	0.81641	0.0586235	0.450355	0.110536	0.911984	-0.923093	0.355959
cg13669465	10	EXOSC1	TRUE	No	-0.317758	2.7027e-05	0.00034636	0.0585357	0.452406	0.0570906	0.462307	-0.159202	0.039279	-0.349541	0.726683	-0.538314	0.59036
cg11980188	11	CYP2R1	TRUE	No	-0.317752	2.70376e-05	0.00034636	0.0525156	0.500299	0.00903152	0.907502	-0.0842998	0.27729	-1.66815	0.0952868	0.503538	0.614586
cg06386517	7	GRB10	TRUE	No	-0.317679	2.71589e-05	0.000347488	0.0987406	0.204252	0.0613623	0.429438	-0.00363529	0.962699	-0.725583	0.468094	-1.45538	0.145563
cg17720231	1	IGSF9	TRUE	No	-0.318519	2.72815e-05	0.00034863	0.137901	0.0764304	0.0457961	0.556748	0.0160667	0.836728	-1.01884	0.308277	0.40536	0.685213
cg19356324	16	SLC7A6OS	TRUE	No	0.317569	2.73442e-05	0.000348687	-0.0732008	0.347156	0.0407268	0.60017	0.127945	0.0983775	0.147574	0.882679	-0.0927107	0.926133
cg15713086	20	C20orf108	TRUE	No	-0.325097	2.73527e-05	0.000348687	0.120684	0.129695	0.105744	0.183249	-0.0309968	0.697201	-1.37091	0.170404	0.0767158	0.93885
cg25814686	8	ZNF696	TRUE	No	-0.317518	2.74301e-05	0.000348899	0.0920861	0.236574	0.0483479	0.533715	0.0493526	0.525236	0.614334	0.538995	-1.65115	0.0987072
cg06587969	17	WDR79	TRUE	No	-0.317514	2.74361e-05	0.000348899	0.0554839	0.476357	0.0439938	0.57123	-0.0193424	0.803471	0.0391982	0.968732	-0.777029	0.437141
cg04743063	1	RTCD1	TRUE	No	-0.317461	2.75253e-05	0.000349608	0.0986028	0.204887	0.136633	0.0773903	0.026266	0.735391	0.543615	0.586706	-0.706869	0.479648
cg19017193	17	ZNF161	TRUE	No	-0.317423	2.75895e-05	0.000349999	0.161769	0.0367441	0.0213127	0.783921	0.0433569	0.57682	-1.14528	0.252095	-1.17467	0.240128
cg16807911	12	CDK4	TRUE	No	-0.317359	2.76991e-05	0.000350581	0.0786048	0.312624	0.0802987	0.300813	0.00439907	0.954869	0.412776	0.679771	-1.4459	0.148204
cg06700265	12	DUSP16	TRUE	No	-0.317357	2.77025e-05	0.000350581	0.0655217	0.400196	0.0704567	0.364125	-0.0545558	0.48245	0.3263	0.744197	-0.642931	0.520269
cg05745457	4	TKTL2	TRUE	Yes	-0.317305	2.77909e-05	0.000351275	0.167701	0.030291	-0.0116376	0.880986	0.161707	0.0362491	-0.445862	0.655697	-1.12115	0.262225
cg10906135	19	GLTSCR1	FALSE	No	0.323816	2.787e-05	0.000351684	-0.112782	0.155625	0.00705204	0.929253	-0.0817137	0.302787	0.918651	0.358278	0.889417	0.373779
cg22009138	5	ERBB2IP	TRUE	Yes	-0.322842	2.78906e-05	0.000351684	0.0318383	0.688467	-0.00688641	0.930694	0.000234389	0.997638	-0.550254	0.582145	0.0908326	0.927626
cg27278802	11	CCS	FALSE	No	-0.31719	2.79868e-05	0.000352337	0.16595	0.0320868	-0.0419892	0.588909	0.138304	0.0738014	-0.111756	0.911017	-1.75321	0.0795657
cg05380910	13	STOML3	FALSE	No	0.317177	2.80098e-05	0.000352337	-0.224046	0.00360668	-0.0756714	0.329615	-0.00386597	0.960334	0.0954862	0.923929	1.15394	0.248523
cg23984059	11	COPB	TRUE	No	-0.317071	2.81923e-05	0.000354207	-0.0115551	0.882179	0.12497	0.106518	-0.0475216	0.540738	-0.712257	0.476306	-1.33267	0.182641
cg23491309	11	UBE2L6	TRUE	No	-0.316961	2.83833e-05	0.000356178	0.0399897	0.607879	0.0924251	0.233428	-0.0151064	0.845902	-0.792817	0.427885	-1.06929	0.284939
cg14967972	10	PANK1	TRUE	No	-0.324443	2.84495e-05	0.000356581	0.0390137	0.625374	0.115487	0.145884	0.0270053	0.734627	-1.69618	0.0898524	-0.430092	0.667129
cg18383069	12	LOH12CR1	TRUE	No	-0.316817	2.86353e-05	0.00035848	0.0399038	0.60865	0.110709	0.153108	-0.0902529	0.244645	-0.304138	0.761023	-0.925338	0.35479
cg12467864	15	PRC1	TRUE	No	-0.316706	2.88309e-05	0.000360345	-0.0101343	0.896579	0.0501179	0.518825	-0.0287626	0.711309	-0.906832	0.364496	0.160795	0.872255
cg14027234	11	CD248	TRUE	No	-0.316678	2.88806e-05	0.000360345	0.145651	0.0603646	0.0158929	0.837986	0.110045	0.155605	-2.28118	0.0225377	-0.669145	0.503403
cg17918501	2	FNDC4	TRUE	No	-0.316674	2.88877e-05	0.000360345	0.131989	0.0890733	0.0853725	0.2712	0.00292936	0.969938	-1.37293	0.169775	-1.3008	0.193327
cg07844021	17	COIL	TRUE	Yes	-0.317533	2.89793e-05	0.000361057	0.153529	0.0482843	0.0391387	0.615543	0.0279334	0.72009	-1.35464	0.175532	0.267993	0.788705
cg21020082	2	C2orf24	TRUE	No	-0.318415	2.90439e-05	0.000361409	0.0820304	0.29489	0.0509105	0.514787	-0.0912232	0.242449	-2.13491	0.0327681	0.682009	0.495233
cg19703826	16	ZNF213	TRUE	Yes	-0.316567	2.90767e-05	0.000361409	0.136168	0.0793206	0.00613655	0.937076	0.00801191	0.917905	-0.039711	0.968324	-1.39393	0.16334
cg18399321	22	MGAT3	TRUE	No	-0.316543	2.91196e-05	0.000361512	0.153525	0.0476102	0.058666	0.450026	-0.0236633	0.760774	0.0146876	0.988281	-0.445889	0.655677
cg07399355	1	MUC1	FALSE	No	0.316513	2.91732e-05	0.000361748	-0.15161	0.0504849	0.0225703	0.771512	-0.0500066	0.519755	0.587796	0.556669	1.22489	0.220618
cg06463913	11	BET1L	TRUE	Yes	-0.316478	2.92356e-05	0.000362092	0.0045055	0.953918	0.0163757	0.833135	-0.0715155	0.356943	-0.676364	0.498809	0.0716911	0.942848
cg12924262	12	CHPT1	TRUE	Yes	-0.319181	2.93286e-05	0.000362425	0.115994	0.139117	0.0330285	0.673646	-0.00131591	0.986616	-0.728665	0.466206	1.61601	0.106092
cg24357161	17	RCV1	TRUE	No	-0.31641	2.93582e-05	0.000362425	0.088164	0.257223	-0.0141833	0.855212	0.0472107	0.543392	-1.51368	0.130106	0.375947	0.706956
cg18502522	15	SCAMP2	TRUE	No	-0.316396	2.93841e-05	0.000362425	0.110086	0.156703	0.0121282	0.876009	0.00533043	0.945328	-0.483001	0.629095	-0.455283	0.648905
cg16907024	18	TCEB3C	FALSE	Yes	-0.316382	2.94092e-05	0.000362425	0.110378	0.155601	-0.0730278	0.346839	0.0295575	0.703699	-0.151071	0.87992	0.261806	0.793471
cg10098216	10	NDUFB8	TRUE	No	-0.316367	2.94358e-05	0.000362425	0.120001	0.12242	0.0834532	0.28216	-0.065092	0.401874	-0.931408	0.351643	0.303564	0.76146
cg21182322	1	POU2F1	TRUE	No	-0.316285	2.95839e-05	0.00036382	0.076606	0.325126	-0.00238111	0.975563	0.0548896	0.479771	-1.01412	0.310525	-0.494811	0.620734
cg00842351	9	TJP2	TRUE	Yes	-0.326653	2.97517e-05	0.000365109	-0.000545189	0.994611	-0.0277368	0.730222	-0.0323236	0.687771	-0.434755	0.66374	1.30316	0.19252
cg11781389	11	LOC89944	TRUE	No	-0.319875	2.97586e-05	0.000365109	0.0570006	0.46985	-0.0133253	0.865522	-0.100033	0.202506	-1.79508	0.0726413	0.76142	0.446406
cg09671005	5	LOC90355	TRUE	No	-0.316161	2.98096e-05	0.000365306	0.133497	0.0854498	-0.000628965	0.993544	0.0729308	0.347481	-0.247367	0.804624	-1.36299	0.172885
cg00796728	11	FUT4	TRUE	No	-0.31607	2.99748e-05	0.0003669	0.05851	0.452604	0.0190751	0.806133	0.0587435	0.449427	-0.988235	0.323037	-0.00301539	0.997594
cg20349377	13	KLHL1	TRUE	No	-0.316012	3.0083e-05	0.000367495	0.105377	0.175314	0.0175737	0.821125	0.14158	0.0671583	-1.15961	0.246208	-1.64652	0.0996569
cg11262874	19	ZNF681	TRUE	No	0.316006	3.00937e-05	0.000367495	-0.130687	0.0923007	-0.00311019	0.968084	-0.103099	0.183556	0.782548	0.433893	0.585006	0.558544
cg01685739	7	SLC4A2	TRUE	No	-0.315976	3.0149e-05	0.000367741	0.106833	0.169392	0.000456494	0.995314	-0.0173127	0.823738	-0.899148	0.368574	-0.632784	0.526874
cg05852416	14	NFKBIA	TRUE	No	-0.315932	3.023e-05	0.000368299	0.0909364	0.242503	0.00304541	0.968748	-0.0893334	0.249505	-0.909935	0.362857	-0.174358	0.861584
cg16628918	8	GPR172A	FALSE	No	-0.315859	3.03656e-05	0.000369396	0.152406	0.049272	-0.106556	0.169214	0.129996	0.0930557	0.073181	0.941662	-1.22599	0.220201
cg25396537	8	TERF1	TRUE	No	-0.315817	3.04433e-05	0.000369396	0.0774138	0.320035	0.0450873	0.561692	-0.0248789	0.748886	-0.295576	0.767554	-1.32784	0.18423
cg05404787	2	FLJ25102	FALSE	No	-0.315816	3.04442e-05	0.000369396	0.0962071	0.216161	0.0409635	0.598051	0.140135	0.0700251	-0.73886	0.459992	-1.12078	0.262382
cg16604136	1	CDCA1	TRUE	No	-0.315789	3.04959e-05	0.000369396	0.0522403	0.502551	0.0426052	0.58345	-0.0446449	0.565541	-0.0820408	0.934614	-1.36804	0.171298
cg15350455	2	FLJ21945	TRUE	No	-0.32136	3.04967e-05	0.000369396	0.0163002	0.837394	-0.00925404	0.906959	-0.0464232	0.557464	-1.30636	0.191429	0.67141	0.501959
cg10524983	3	GYG1	TRUE	No	-0.319402	3.06235e-05	0.000369785	0.107058	0.173763	0.035648	0.650427	-0.0187417	0.811729	-1.52192	0.128029	-0.253301	0.800036
cg12958836	12	FOXJ2	TRUE	No	-0.315717	3.0629e-05	0.000369785	0.0306144	0.694507	-0.0245256	0.752334	-0.0705998	0.363149	-0.417041	0.676649	0.235714	0.813655
cg01860753	1	RASSF5	TRUE	No	-0.315693	3.06747e-05	0.000369785	0.129662	0.0949052	0.0260242	0.737738	0.0534436	0.491435	-0.727444	0.466954	-1.67641	0.0936573
cg12960248	16	MGC11335	TRUE	No	-0.318429	3.06992e-05	0.000369785	0.0943517	0.229467	0.0100814	0.89774	-0.0578952	0.460124	-0.474051	0.635464	0.559803	0.575614
cg05385377	1	TMEM51	TRUE	No	-0.315662	3.07324e-05	0.000369785	0.118126	0.128413	0.0501795	0.518311	0.00802335	0.917789	-0.501435	0.616065	-2.24021	0.025077
cg25053891	12	TRIAP1	TRUE	No	-0.315657	3.07411e-05	0.000369785	0.0724402	0.352202	0.0931507	0.229763	-0.0192802	0.80409	-0.820296	0.412048	-1.56262	0.118141
cg23578193	1	LGR6	TRUE	No	-0.315594	3.08602e-05	0.000370791	0.0684729	0.379265	-0.00379604	0.961051	-0.0462185	0.551907	-1.32926	0.183762	-1.33121	0.183119
cg14380517	21	BTG3	TRUE	No	0.315575	3.08963e-05	0.000370798	-0.188555	0.0146754	0.0150319	0.846652	-0.0152062	0.844896	0.343485	0.731234	0.389921	0.696595
cg06807379	19	DAPK3	TRUE	No	-0.31645	3.09589e-05	0.000371124	0.0606379	0.437704	0.00595312	0.939137	-0.0339246	0.663392	-0.56097	0.574818	1.30511	0.191856
cg18160978	16	ZNF668	TRUE	No	-0.315501	3.10353e-05	0.000371613	0.0845625	0.277246	0.00662325	0.932097	-0.00563145	0.942246	-0.442743	0.657952	-0.318791	0.749885
cg13243219	3	MDS1	TRUE	No	-0.315403	3.12227e-05	0.000373429	0.100241	0.197427	0.0263595	0.734485	0.00692161	0.929046	-0.156577	0.875579	-0.627238	0.530503
cg11503011	5	EBF	FALSE	No	-0.318051	3.14086e-05	0.000375224	0.0930958	0.235754	0.0212192	0.786758	0.00591706	0.939873	-1.11139	0.266399	-0.281997	0.777946
cg08758850	9	NR6A1	TRUE	No	-0.315273	3.14706e-05	0.000375535	0.071049	0.361551	0.0368502	0.635337	0.0144912	0.852104	-1.33455	0.182023	-0.702062	0.48264
cg06200013	17	ATP1B2	TRUE	Yes	-0.315241	3.15323e-05	0.000375842	0.124515	0.108881	0.0429376	0.580513	0.0857866	0.268874	-0.885966	0.375636	-0.941298	0.346552
cg23735442	1	SMG7	TRUE	No	-0.315186	3.16373e-05	0.000376382	0.0897361	0.248802	0.114293	0.140164	-0.0494791	0.524174	0.350388	0.726048	-0.208476	0.834857
cg27168073	16	NOMO2	TRUE	No	-0.315169	3.16711e-05	0.000376382	0.111209	0.152491	0.0661984	0.393904	0.0411919	0.59601	-0.160601	0.872408	-2.55163	0.010722
cg09413557	1	S100A6	TRUE	No	-0.315161	3.16856e-05	0.000376382	0.0128013	0.869579	0.0810359	0.296383	-0.0860294	0.267516	-1.14118	0.253793	-0.880789	0.378432
cg10160407	8	PDGFRL	TRUE	No	-0.315115	3.17743e-05	0.000377007	0.0928301	0.232792	0.0579414	0.455652	0.0234071	0.763288	0.93601	0.349268	-2.24714	0.0246308
cg03977782	3	SIDT1	TRUE	No	-0.315	3.19986e-05	0.000378528	-0.0355777	0.648061	0.0505982	0.514821	-0.071778	0.355176	-0.551262	0.581454	-1.53023	0.12596
cg25631352	2	ADD2	TRUE	No	-0.314996	3.20058e-05	0.000378528	0.12478	0.108124	0.0177195	0.819667	-0.027808	0.720485	-0.141929	0.887136	-1.03343	0.301405
cg19029454	4	RBPSUH	TRUE	No	-0.314994	3.20111e-05	0.000378528	0.148961	0.0546963	0.0407465	0.599993	-0.00153772	0.984217	-0.542705	0.587333	-1.43503	0.151279
cg12721546	6	BCLAF1	TRUE	No	-0.314974	3.20486e-05	0.000378543	0.00163438	0.983276	0.0348026	0.654254	-0.0160273	0.836635	0.399464	0.689551	-0.676536	0.498701
cg16486059	1	C1orf135	TRUE	No	-0.314954	3.20877e-05	0.000378577	-0.0232584	0.765438	-0.0125788	0.871441	-0.0667622	0.389879	-0.508222	0.611298	-0.362294	0.717132
cg09155001	10	FAM26C	TRUE	Yes	-0.314925	3.21451e-05	0.000378827	0.135372	0.0811088	-0.0436128	0.57457	0.0869158	0.262599	-0.17405	0.861826	-1.93809	0.0526117
cg16761581	14	ADCY4	TRUE	No	0.314809	3.23739e-05	0.000381094	-0.166172	0.0318542	0.0243608	0.753946	-0.0705343	0.363595	-0.202016	0.839904	0.415225	0.677977
cg23392730	10	CHCHD1	TRUE	No	-0.314779	3.24313e-05	0.000381174	0.077965	0.316591	-0.033432	0.66704	0.0395364	0.610876	0.250707	0.80204	-1.43197	0.152154
cg17470637	19	2010-03-02	TRUE	No	-0.314768	3.24537e-05	0.000381174	0.00790927	0.919198	0.00727022	0.925482	-0.0502481	0.517738	-0.455355	0.648854	-1.48604	0.137269
cg25215340	11	CDKN1C	TRUE	No	-0.314736	3.25167e-05	0.000381486	0.0815796	0.294606	0.0508461	0.512762	0.0457482	0.555964	0.442621	0.65804	-1.3199	0.186869
cg06548519	17	LYZL6	FALSE	No	0.314686	3.26157e-05	0.000382039	-0.0900342	0.247227	0.0309648	0.6903	0.0203373	0.793583	1.24924	0.211576	-0.310569	0.756128
cg19912436	19	PALM	TRUE	No	-0.314669	3.26498e-05	0.000382039	0.0984526	0.205581	0.00656967	0.932645	0.0904183	0.243779	0.0150403	0.988	-0.737582	0.460768
cg14370448	16	TBX6	TRUE	No	-0.314657	3.26735e-05	0.000382039	0.0934528	0.22966	0.0362015	0.641305	-0.008839	0.909465	-0.481863	0.629903	-2.00724	0.044724
cg08831701	17	HELZ	TRUE	No	0.31462	3.27465e-05	0.000382164	-0.0989682	0.203206	0.0359328	0.643785	-0.113827	0.141799	0.132296	0.89475	0.535828	0.592078
cg26796283	5	MSX2	TRUE	Yes	-0.317356	3.27573e-05	0.000382164	0.0257953	0.743011	0.0615351	0.432355	0.0237935	0.761621	-1.0477	0.294777	-0.635899	0.524842
cg17164520	19	CGB1	TRUE	No	-0.314579	3.28297e-05	0.000382582	0.124288	0.109533	-0.0634389	0.413959	0.00990077	0.898645	-0.403856	0.686319	-0.164301	0.869494
cg09010998	10	TCF8	TRUE	No	-0.314498	3.29919e-05	0.000384044	0.119645	0.12354	0.0831803	0.283743	0.0217815	0.779289	-0.93946	0.347495	-1.59354	0.11104
cg11498188	6	HECA	TRUE	No	-0.314464	3.30591e-05	0.000384398	0.0937894	0.227979	0.0484193	0.53311	-0.0175376	0.821487	-0.353747	0.723529	-0.0172102	0.986269
cg15383392	11	CTTN	TRUE	No	-0.31444	3.31088e-05	0.000384548	0.108122	0.164277	0.0116685	0.880672	0.0324562	0.676203	-1.12862	0.259058	-0.731694	0.464355
cg16393207	11	GDPD5	TRUE	No	-0.314371	3.32467e-05	0.000385721	0.101244	0.192959	-0.0204874	0.792094	0.135421	0.0800805	-0.532358	0.594478	-1.97333	0.0484576
cg03455024	16	SLC12A3	FALSE	No	0.317072	3.33231e-05	0.000386179	-0.0515118	0.512428	0.068482	0.382115	-0.0133169	0.865194	0.886149	0.375537	-0.432638	0.665278
cg04582938	9	UAP1L1	TRUE	No	0.314288	3.34146e-05	0.00038681	-0.151803	0.0501883	-0.0196787	0.800125	-0.0436363	0.574364	-0.190942	0.848571	0.0390161	0.968878
cg15765896	12	SPRYD3	TRUE	No	-0.314244	3.35055e-05	0.000387434	0.0823238	0.290209	0.0394172	0.611953	-0.0161205	0.835699	-0.0540923	0.956862	-1.05649	0.290745
cg05131524	7	ADAM22	TRUE	No	-0.314207	3.35794e-05	0.00038752	0.0829287	0.286667	-0.01195	0.877816	0.0283113	0.715642	-1.25457	0.209635	-0.356395	0.721545
cg24403722	8	EGR3	TRUE	No	-0.315068	3.36685e-05	0.00038752	0.108984	0.162197	0.0770517	0.32231	-0.0331696	0.67044	-0.823266	0.410357	0.314733	0.752964
cg11037818	1	C1orf132	TRUE	No	-0.314163	3.36698e-05	0.00038752	0.0263497	0.735352	-0.0136463	0.860637	-0.10674	0.168474	-0.124285	0.90109	-1.04315	0.296878
cg12288365	7	KCTD7	TRUE	No	-0.314161	3.36747e-05	0.00038752	0.13281	0.0870855	0.0316693	0.683627	0.0532287	0.493181	-0.243454	0.807654	-0.790172	0.429428
cg16519321	11	MYOD1	TRUE	No	0.314138	3.37203e-05	0.00038752	-0.13786	0.075625	0.0244242	0.753326	-0.0853881	0.271113	0.959807	0.337153	0.409737	0.681999
cg24691461	20	C20orf160	FALSE	No	-0.314131	3.37354e-05	0.00038752	0.0479686	0.538166	0.0187682	0.809191	0.18767	0.0148507	0.147973	0.882364	-1.26518	0.205808
cg09237521	11	IFITM2	TRUE	No	0.314057	3.38871e-05	0.000388835	-0.0920916	0.236546	-0.0186401	0.81047	0.0273925	0.724491	0.969705	0.332194	-0.725467	0.468166
cg20349625	16	PLCG2	TRUE	No	0.313997	3.40102e-05	0.00038982	-0.14223	0.0667213	-0.00342892	0.964815	-0.0524627	0.499432	0.362911	0.716671	0.896024	0.37024
cg24981018	8	ARC	TRUE	No	-0.313948	3.41121e-05	0.000390499	0.119343	0.1245	-0.00636398	0.934749	0.0251219	0.746516	-0.0413996	0.966977	-1.18245	0.237027
cg22799850	7	FBXL13	TRUE	No	0.313933	3.41442e-05	0.000390499	-0.162333	0.0360849	0.0668977	0.388916	-0.0397669	0.608796	1.46884	0.141875	-0.923565	0.355713
cg17914753	19	CYP2S1	TRUE	No	-0.315706	3.42323e-05	0.000391079	-0.00704671	0.928423	0.0035966	0.963319	-0.0698766	0.371007	-1.96506	0.0494069	1.04413	0.296425
cg17872757	11	FLI1	TRUE	No	-0.314735	3.43549e-05	0.000391563	0.144238	0.0637332	0.027018	0.728899	-0.0472334	0.544419	-0.470031	0.638333	0.521522	0.602003
cg11505565	17	RPS6KB1	FALSE	No	0.313811	3.43976e-05	0.000391563	-0.059345	0.446168	0.00756631	0.922457	0.0604712	0.436182	0.722791	0.469809	-0.885301	0.375994
cg10985987	16	CDIPT	TRUE	No	-0.313795	3.44306e-05	0.000391563	0.123133	0.112895	0.10165	0.189825	0.0163527	0.833366	-0.218908	0.826722	-1.22573	0.220299
cg17004162	15	MFGE8	TRUE	No	-0.313794	3.44321e-05	0.000391563	0.128447	0.0980677	0.0395581	0.61068	0.0477949	0.53841	0.614136	0.539126	-1.65567	0.097789
cg19756611	13	DACH1	TRUE	Yes	-0.314678	3.44738e-05	0.000391563	0.133761	0.0857783	0.0360096	0.64408	0.0615358	0.429531	-1.23874	0.215443	-0.158432	0.874116
cg07707498	16	LOC388272	TRUE	No	-0.313762	3.44994e-05	0.000391563	0.0771888	0.321448	-0.0112963	0.884452	-0.0243793	0.753765	-0.932506	0.351075	-0.693405	0.488055
cg15984822	10	CCDC6	TRUE	No	0.313579	3.48846e-05	0.000395505	-0.143046	0.0651572	0.0910673	0.240397	-0.0777658	0.316366	0.818638	0.412993	0.455572	0.648698
cg24371383	10	CEP55	TRUE	Yes	-0.313532	3.49835e-05	0.000395775	0.0505641	0.516378	0.0337619	0.663954	-0.0507528	0.513536	-0.433141	0.664913	-0.744031	0.456858
cg03098361	7	RFC2	TRUE	No	-0.313532	3.49841e-05	0.000395775	0.123053	0.113132	0.0323588	0.677121	0.0419075	0.589635	-0.106088	0.915513	-1.66327	0.0962586
cg20750215	19	JUNB	FALSE	No	-0.313508	3.50342e-05	0.000395913	0.0371294	0.633805	-0.0325864	0.674978	-8.95077e-06	0.999908	-0.340347	0.733595	0.210218	0.833498
cg00496170	14	ATP6V1D	TRUE	No	-0.313439	3.51815e-05	0.000396984	-0.10301	0.185267	-0.00305513	0.968648	-0.00534794	0.945149	-0.430891	0.666547	0.102765	0.91815
cg11398680	8	PTK2	TRUE	No	-0.313411	3.52419e-05	0.000396984	0.135461	0.0809072	0.00297886	0.969431	0.0170366	0.826504	-0.304727	0.760574	-1.69432	0.0902049
cg13404558	5	PANK3	TRUE	No	-0.31341	3.52429e-05	0.000396984	0.161559	0.0369924	0.101102	0.192238	0.00272541	0.972031	-1.14652	0.25158	-0.294969	0.768017
cg15119375	16	MGC3020	TRUE	No	-0.313391	3.5285e-05	0.000397031	0.128546	0.0978062	0.00983383	0.899326	0.0154985	0.841953	-0.77376	0.439073	-1.15367	0.248637
cg14532417	17	TBC1D3	FALSE	No	-0.31328	3.55224e-05	0.000398581	0.108721	0.161939	0.000951945	0.990229	0.0486801	0.530904	-1.01174	0.311663	-0.0752263	0.940035
cg05727959	12	C12orf48	TRUE	No	-0.313262	3.55602e-05	0.000398581	0.113056	0.145753	0.0614678	0.428644	-0.0359875	0.643279	-0.275753	0.782738	-1.11082	0.266647
cg02848777	10	TLL2	TRUE	No	-0.313259	3.55665e-05	0.000398581	0.126599	0.103038	0.0316379	0.683924	0.0218545	0.778568	-0.143619	0.885801	-0.983551	0.325336
cg20695057	1	TP53BP2	TRUE	Yes	-0.313255	3.55753e-05	0.000398581	0.154855	0.0456938	0.111075	0.151749	0.0956902	0.217255	-0.651712	0.514587	-1.72515	0.0844998
cg07330718	11	HYOU1	TRUE	No	-0.314005	3.59049e-05	0.000401763	0.114622	0.141427	0.0515758	0.508009	-0.043941	0.572856	-1.37028	0.170599	1.06534	0.286721
cg15971505	6	C6orf203	TRUE	No	-0.3149	3.59362e-05	0.000401763	0.105622	0.17695	-0.0128797	0.869183	0.0490047	0.530667	-0.978565	0.327795	-0.654965	0.512491
cg14823109	20	BCAS4	TRUE	No	-0.313069	3.59794e-05	0.000401816	0.11891	0.125882	0.00136821	0.985957	-0.0376059	0.628414	-0.353797	0.723491	-0.997845	0.318354
cg05500015	11	NAALAD2	TRUE	No	-0.313003	3.61231e-05	0.000402622	0.136055	0.0795722	0.0910398	0.24054	0.0280416	0.718236	-0.255604	0.798257	-0.29558	0.767551
cg13685294	3	GRM2	TRUE	No	-0.313	3.61286e-05	0.000402622	0.208505	0.00685057	-0.0238987	0.758468	0.187653	0.0148595	-0.767306	0.4429	-1.49034	0.136135
cg06508934	17	TIMP2	TRUE	No	-0.312931	3.628e-05	0.000403495	0.110768	0.154135	0.0139637	0.85743	0.0368699	0.635157	-1.65855	0.0972058	-0.0260136	0.979246
cg22232859	9	HIATL1	FALSE	No	0.312929	3.62841e-05	0.000403495	-0.0454784	0.559491	-0.0415603	0.592724	-0.0101214	0.896398	-0.416725	0.67688	1.71151	0.0869868
cg18237405	6	CPNE5	TRUE	No	-0.312852	3.64527e-05	0.00040476	0.0878289	0.259043	0.0300773	0.698739	-0.019632	0.800589	-0.0259416	0.979304	-1.02513	0.305302
cg21164303	15	TMED3	TRUE	No	-0.312827	3.65086e-05	0.00040476	0.0667956	0.391078	-0.0632616	0.415268	-0.0828759	0.285515	-0.555803	0.578345	-1.61545	0.106214
cg13520327	17	KCNH6	TRUE	No	0.312825	3.6514e-05	0.00040476	-0.0380537	0.625376	0.0785756	0.311338	0.0157939	0.838981	-0.458417	0.646653	-0.861433	0.389
cg20736065	17	MSI2	TRUE	No	-0.3128	3.65693e-05	0.000404861	0.0169701	0.827686	-0.0158792	0.838123	0.00270573	0.972232	0.149106	0.88147	-1.00777	0.313563
cg26286036	22	UBE2L3	TRUE	Yes	-0.312786	3.66006e-05	0.000404861	0.149745	0.053421	-0.0119792	0.877519	0.0398022	0.608479	-0.688835	0.490927	-1.35726	0.174699
cg08620470	10	SLC25A16	TRUE	No	0.312742	3.6698e-05	0.000405509	-0.10539	0.175264	0.047806	0.538315	-0.00994553	0.898189	0.880699	0.378481	0.287106	0.774031
cg21401794	1	LRRC8C	TRUE	No	-0.312691	3.68107e-05	0.000406325	0.103129	0.184755	0.12955	0.0941919	0.00861826	0.911717	-1.25978	0.207748	-0.775073	0.438297
cg25824226	8	EBAG9	TRUE	No	-0.312673	3.68512e-05	0.000406343	0.015816	0.839241	0.111025	0.151932	-0.0156328	0.840602	-0.560758	0.574962	-1.01128	0.311884
cg23002761	1	FBLIM1	TRUE	No	-0.312653	3.68958e-05	0.000406406	0.0840674	0.280078	0.0244479	0.753094	-0.0442891	0.568646	-0.321513	0.747822	-0.925741	0.354581
cg08923450	6	HEY2	TRUE	No	-0.31262	3.69681e-05	0.000406774	0.139752	0.0716593	0.0886058	0.253398	-0.0604585	0.436278	-0.787327	0.43109	-1.1272	0.25966
cg19781053	15	TJP1	TRUE	No	-0.312558	3.71076e-05	0.000407297	0.168391	0.0296068	0.0581044	0.454382	0.0354276	0.648455	-0.49047	0.623801	-1.95572	0.050498
cg07799434	19	MGC2803	TRUE	Yes	-0.313454	3.71164e-05	0.000407297	0.0798885	0.306237	-0.0289991	0.709882	0.0308256	0.692506	-1.42395	0.154461	0.566643	0.570957
cg18485485	8	DECR1	TRUE	No	-0.312547	3.71325e-05	0.000407297	0.0866582	0.26547	0.0290628	0.708432	0.0685412	0.377344	-2.01904	0.0434827	-0.908982	0.36336
cg01007201	12	CLEC4A	FALSE	Yes	-0.312429	3.73967e-05	0.000409746	0.159527	0.0394692	-0.0348977	0.65337	0.127783	0.0988073	-0.702286	0.482501	-2.22852	0.0258456
cg19603195	15	STOML1	TRUE	No	-0.312369	3.75324e-05	0.000409746	0.101906	0.190046	-0.00694555	0.928801	-0.0208442	0.788558	-1.67846	0.0932573	0.436564	0.662428
cg14058432	14	PELI2	TRUE	No	-0.312365	3.75415e-05	0.000409746	0.0589573	0.44915	0.013384	0.863289	-0.00307714	0.968423	-0.345138	0.729991	-2.15889	0.030859
cg07714374	18	TCF4	TRUE	No	-0.31236	3.75529e-05	0.000409746	0.112983	0.146013	0.0415822	0.592529	0.0320471	0.680059	-0.710282	0.477529	-1.15456	0.248272
cg24926042	12	KRTHB2	FALSE	Yes	-0.312354	3.75673e-05	0.000409746	0.133782	0.0847764	-0.0167731	0.829146	0.0913537	0.238915	-0.232286	0.816316	-2.0063	0.0448238
cg24342628	6	TPMT	TRUE	No	-0.312343	3.7591e-05	0.000409746	0.0908329	0.243042	0.0424301	0.585	-0.0149711	0.847265	-1.14106	0.253845	-1.47889	0.139171
cg15854296	11	MAP3K11	TRUE	No	-0.312297	3.76973e-05	0.000410063	0.123126	0.112914	-0.0657197	0.39734	0.0987665	0.202763	-0.511287	0.60915	-0.439296	0.660447
cg21196187	16	PSKH1	TRUE	Yes	-0.312296	3.76985e-05	0.000410063	0.0184125	0.813297	0.0232654	0.764678	-0.00121281	0.987552	-0.00355361	0.997165	-0.112031	0.910799
cg08052882	5	NNT	FALSE	Yes	-0.312265	3.77686e-05	0.000410291	-0.00495198	0.949358	0.0691316	0.373238	-0.0601158	0.438888	0.515366	0.606297	-0.929355	0.352705
cg17854497	10	SEPHS1	TRUE	No	-0.31967	3.7807e-05	0.000410291	0.0816366	0.306315	-0.0212715	0.78948	-0.0308808	0.698279	-0.907055	0.364378	0.1776	0.859037
cg19514469	16	ELMO3	TRUE	No	-0.31222	3.7872e-05	0.000410291	0.0510022	0.512745	0.0121674	0.875611	0.0811302	0.295819	-1.30491	0.191924	1.75869	0.0786296
cg26937148	5	NR2F1	TRUE	No	-0.312218	3.78765e-05	0.000410291	0.113286	0.144929	0.0480157	0.536533	0.0607281	0.434231	-0.82216	0.410986	-1.58596	0.112748
cg16142977	19	EEF2	TRUE	No	-0.312195	3.79281e-05	0.000410425	0.025343	0.745109	0.00639645	0.934417	-0.0341284	0.660531	-1.03971	0.298476	0.523643	0.600527
cg15641998	4	DHRS8	TRUE	Yes	-0.312158	3.8013e-05	0.000410554	0.0982631	0.206459	0.0297216	0.702132	-0.00742467	0.923904	-0.913216	0.361129	-1.51074	0.130854
cg06468695	17	CCDC42	FALSE	Yes	-0.312156	3.80186e-05	0.000410554	0.13424	0.0837062	-0.0386946	0.618497	0.072477	0.350498	-0.37104	0.710608	-1.124	0.261015
cg18312807	2	RAB3GAP1	TRUE	Yes	-0.312124	3.80906e-05	0.000410907	0.0562198	0.470519	0.0528088	0.496603	-0.0780125	0.314829	0.061011	0.95135	-0.157317	0.874995
cg10087399	1	SORT1	TRUE	No	-0.312103	3.81407e-05	0.000411023	-0.00737651	0.924624	0.0255588	0.742262	-0.0453172	0.559697	-0.822343	0.410881	-0.185097	0.853153
cg20360244	12	SLC35E3	TRUE	No	-0.311987	3.84066e-05	0.000413057	0.0555232	0.476045	0.0164549	0.832339	-0.0943636	0.223727	-0.894544	0.371031	1.45992	0.144313
cg10473004	8	CPNE3	TRUE	No	-0.311987	3.84084e-05	0.000413057	0.111527	0.151315	0.127258	0.100212	-0.0135725	0.861383	-1.60218	0.109115	-0.333848	0.738494
cg24449371	15	CIB2	TRUE	No	-0.311947	3.84997e-05	0.000413613	0.0415091	0.594299	0.0645546	0.405779	-0.0257556	0.740347	-0.621173	0.534486	-0.809362	0.418307
cg27190537	7	SUMF2	TRUE	No	-0.311919	3.85645e-05	0.000413884	0.17356	0.0248904	-0.0095271	0.902451	0.0549081	0.479622	-0.608437	0.542898	-1.05396	0.2919
cg18489440	4	KIAA0746	TRUE	No	-0.316471	3.86142e-05	0.000413992	0.00614143	0.938176	-0.0179981	0.819619	-0.047921	0.543549	-0.718148	0.472666	-0.664028	0.506673
cg05501658	16	E2F4	TRUE	No	0.311879	3.8659e-05	0.000414048	-0.0895244	0.249925	0.0113809	0.883592	-0.0925112	0.232991	0.520472	0.602734	1.01222	0.311431
cg19694491	11	HSPA8	TRUE	Yes	-0.311831	3.87703e-05	0.000414572	0.0070451	0.928001	0.0657004	0.397479	0.0781917	0.313715	0.496671	0.619421	-0.930377	0.352176
cg10038087	10	TLL2	TRUE	No	-0.311824	3.87873e-05	0.000414572	0.117808	0.129451	0.036068	0.642537	0.0353699	0.64899	-0.35333	0.723841	-1.78618	0.0740696
cg07155664	5	RPS14	TRUE	No	-0.311798	3.88465e-05	0.000414781	0.0224381	0.773482	0.0536689	0.489608	-0.0566465	0.465802	0.0334463	0.973319	-0.0849397	0.932309
cg13728650	3	GPR175	TRUE	No	0.312601	3.90709e-05	0.000416751	-0.0689603	0.377328	0.0807229	0.299723	0.066589	0.392548	1.55176	0.12072	-0.546458	0.584751
cg26527984	17	GALK1	FALSE	No	-0.311645	3.92067e-05	0.000417773	0.171112	0.0270369	-0.0862914	0.266057	0.100889	0.193179	-0.66823	0.503987	-1.35472	0.175508
cg01816336	10	MINPP1	TRUE	No	-0.311579	3.93629e-05	0.00041812	0.0809107	0.298596	0.0085748	0.91216	0.0185788	0.811082	-0.373809	0.708547	0.579787	0.562058
cg20617956	10	C10orf58	TRUE	No	-0.311569	3.93869e-05	0.00041812	0.103977	0.181154	0.0266864	0.731318	0.0251676	0.74607	-1.26728	0.205056	-1.33627	0.181463
cg16120811	11	WEE1	TRUE	No	-0.311568	3.93897e-05	0.00041812	0.111979	0.149656	0.0291039	0.708038	0.00700973	0.928145	-1.00253	0.316086	-0.682507	0.494918
cg16137862	20	BCL2L1	TRUE	Yes	-0.315193	3.9421e-05	0.00041812	-0.0586225	0.457287	0.0283411	0.718668	-0.0959792	0.221497	-0.39066	0.696049	0.483011	0.629088
cg22639768	10	FAM13C1	TRUE	No	-0.311547	3.94392e-05	0.00041812	0.160832	0.0378636	0.103794	0.180604	-0.00275293	0.971748	0.238698	0.81134	-0.919171	0.358006
cg00557354	13	ARHGEF7	TRUE	No	0.311446	3.96792e-05	0.000420238	-0.0695254	0.371965	0.0618049	0.426112	-0.0469764	0.545398	0.538631	0.590141	0.151615	0.879491
cg09345431	20	ARFGEF2	TRUE	No	-0.311411	3.97634e-05	0.000420704	0.136238	0.0791645	0.0260749	0.737245	-0.0384276	0.620923	-1.27955	0.200703	-0.669203	0.503366
cg10201668	15	NIP	TRUE	No	0.31135	3.99079e-05	0.000421805	-0.141184	0.0687715	0.0421989	0.587048	-0.14623	0.0585719	-1.00783	0.313536	1.88209	0.0598244
cg08722122	8	FGFR1	TRUE	No	0.311317	3.99872e-05	0.000422188	-0.123492	0.111842	-0.0265065	0.733059	0.0121024	0.87627	0	1	-0.235364	0.813926
cg03403539	7	NUPL2	TRUE	No	-0.311302	4.00249e-05	0.000422188	0.0602683	0.439113	0.0055856	0.942715	-0.0119355	0.877963	0.3565	0.721466	-0.719341	0.471931
cg16415058	10	SORCS1	TRUE	No	0.311278	4.0082e-05	0.000422364	-0.0930784	0.23154	0.0651135	0.401718	-0.0896024	0.248076	0.736933	0.461163	0.0949861	0.924326
cg07424155	7	CAPZA2	TRUE	No	-0.311229	4.01994e-05	0.000422884	0.0412661	0.596462	-0.0268982	0.729268	-0.0315933	0.684345	-0.379988	0.703954	-0.166382	0.867857
cg11251086	2	DUSP11	TRUE	Yes	-0.311224	4.02122e-05	0.000422884	0.124499	0.108925	-0.00514854	0.947191	-0.0686344	0.376693	0.520261	0.602882	-0.636069	0.524732
cg15786541	3	PVRL3	TRUE	Yes	-0.311169	4.03456e-05	0.000423715	0.122262	0.115485	0.0319596	0.680884	0.00627163	0.935694	-0.475135	0.634691	-0.462317	0.643854
cg11991859	14	NPAS3	TRUE	No	-0.311158	4.03723e-05	0.000423715	0.0408889	0.599826	0.0647424	0.404412	0.0247107	0.750527	0.00333009	0.997343	-1.63017	0.103065
cg07981910	9	DAB2IP	TRUE	No	-0.311134	4.04303e-05	0.000423898	0.149785	0.0533572	0.110902	0.152391	0.0305084	0.694635	-0.692042	0.488911	-1.93362	0.0531605
cg10054127	20	APBA2BP	TRUE	No	-0.31096	4.08563e-05	0.000427935	0.0192249	0.80522	0.0283484	0.715285	-0.024686	0.750768	-0.416219	0.67725	-0.212784	0.831495
cg20373326	16	HSD17B2	FALSE	Yes	-0.310887	4.10344e-05	0.000429127	0.108098	0.164371	-0.0724984	0.350355	0.0788308	0.309764	-0.511574	0.608949	-1.37329	0.169661
cg03109066	4	C4orf16	TRUE	No	-0.310873	4.10683e-05	0.000429127	0.029845	0.701816	0.0264266	0.733834	-0.0557524	0.472883	0.0380728	0.96963	-0.106691	0.915034
cg03159329	2	STK39	TRUE	No	-0.310861	4.10983e-05	0.000429127	0.0444129	0.568738	0.0419825	0.588969	0.0848197	0.274327	-0.69056	0.489842	-1.53432	0.124951
cg22307908	19	ZNF264	TRUE	No	-0.310847	4.11343e-05	0.000429127	0.100317	0.197085	-0.0491171	0.527217	-0.0194319	0.802581	0.521423	0.602072	-1.34911	0.177303
cg02776251	12	USP15	TRUE	No	0.310807	4.12329e-05	0.000429727	-0.152046	0.0498176	0.0893552	0.249389	-0.0455336	0.557822	1.45954	0.144416	0.325802	0.744574
cg17261830	14	NEK9	TRUE	Yes	-0.310754	4.13635e-05	0.000430659	0.000806527	0.991747	0.0304181	0.695494	-0.0502743	0.517519	-0.700946	0.483337	-0.299861	0.764284
cg02614187	1	TRIM45	TRUE	Yes	-0.316216	4.14415e-05	0.000431042	0.138601	0.0795298	0.0784557	0.321014	0.0181482	0.818699	-1.78956	0.073524	-0.478176	0.632525
cg14043411	14	SIVA	TRUE	No	-0.310706	4.14835e-05	0.000431049	0.0569451	0.464804	0.0927616	0.231723	0.123818	0.109812	-0.82784	0.407761	-2.02926	0.0424323
cg24035370	1	PRKCZ	TRUE	No	-0.310661	4.15945e-05	0.000431774	0.0736348	0.344297	0.0730771	0.346512	0.0337074	0.664464	-1.4941	0.13515	-0.526745	0.598371
cg13350481	3	ENDOGL1	TRUE	No	-0.31064	4.16464e-05	0.000431878	0.104674	0.17823	0.0580988	0.454426	-0.0340805	0.660978	0.0294983	0.976467	-0.57405	0.565934
cg17767659	6	BYSL	TRUE	No	-0.310624	4.16872e-05	0.000431878	0.104784	0.177772	0.00170701	0.98248	-0.0135722	0.861386	-1.00362	0.315563	-0.877453	0.380241
cg12346881	5	ZNF300	FALSE	No	0.311492	4.17553e-05	0.000432155	-0.125639	0.106764	-0.0209294	0.788341	0.0090295	0.907801	0.765655	0.443882	-0.524136	0.600184
cg18015044	6	ABCF1	TRUE	No	-0.310504	4.19872e-05	0.000433803	0.118134	0.128387	0.0142933	0.854101	0.0248845	0.748831	-0.0797139	0.936465	-1.72096	0.0852589
cg26556918	2	ALS2CR15	TRUE	No	-0.310492	4.20182e-05	0.000433803	0.0738464	0.342909	0.0859674	0.267863	-0.018268	0.814183	-0.496359	0.619641	-0.27167	0.785876
cg25437385	1	SLC35F3	TRUE	No	0.310475	4.20617e-05	0.000433803	-0.039672	0.610734	0.0695627	0.370258	-0.0377982	0.626657	0.0160201	0.987218	0.521884	0.601751
cg12113075	13	WDFY2	TRUE	No	-0.310457	4.2107e-05	0.000433803	0.157075	0.0426406	0.110573	0.153617	0.0349048	0.653304	-0.427399	0.669089	-2.07294	0.0381775
cg25047102	16	VKORC1	TRUE	No	-0.310447	4.21323e-05	0.000433803	0.158058	0.0413443	0.107855	0.164048	0.0820314	0.290469	0.353515	0.723702	-2.0805	0.03748
cg15649193	19	GPSN2	TRUE	Yes	-0.310425	4.21875e-05	0.000433803	0.119634	0.123576	-0.0194653	0.802248	-0.0396916	0.609475	-0.803195	0.421862	-0.506778	0.61231
cg14464791	11	DDX6	TRUE	No	-0.315891	4.2244e-05	0.000433803	0.118867	0.133141	-0.0209915	0.790903	-0.0764594	0.333519	-2.42962	0.0151147	0.680025	0.496488
cg06831658	12	SOCS2	TRUE	No	-0.310402	4.22465e-05	0.000433803	0.118274	0.127932	-0.00568219	0.941726	0.0474011	0.541766	-1.54259	0.12293	-0.489428	0.624539
cg15611364	3	OXSM	TRUE	No	-0.310372	4.23222e-05	0.000434154	0.139983	0.0711862	0.00310194	0.968168	0.0487686	0.530156	-1.57402	0.115484	-0.101894	0.918841
cg10837843	5	DUSP1	TRUE	No	-0.310317	4.24604e-05	0.000435145	0.0453753	0.560382	0.100999	0.192691	0.00994986	0.898145	0.373548	0.70874	-0.817094	0.413874
cg27352063	10	PPIF	TRUE	No	-0.310296	4.25151e-05	0.000435278	0.18026	0.0197478	0.0394149	0.611974	0.0542868	0.484615	0.273927	0.78414	-0.76123	0.44652
cg05855071	15	C15orf29	TRUE	No	-0.311143	4.26365e-05	0.000436094	0.130603	0.0935078	0.0380372	0.625526	-0.065903	0.397454	-0.701117	0.48323	-0.420642	0.674017
cg15951107	19	BAX	TRUE	Yes	-0.310158	4.28675e-05	0.000438028	0.178317	0.0211346	0.0747999	0.335231	-0.00212474	0.978193	-1.08703	0.277024	-0.85788	0.390959
cg17004373	1	GNL2	TRUE	Yes	-0.310122	4.29599e-05	0.00043843	0.0627012	0.420829	-0.0396465	0.609882	-0.0518893	0.504139	-0.182519	0.855176	-1.22003	0.222455
cg20376899	6	EDN1	TRUE	No	-0.310096	4.30272e-05	0.00043843	0.0641842	0.409904	0.0386655	0.618761	-0.0696071	0.369952	0.182596	0.855115	-1.30227	0.192823
cg14056644	4	PITX2	TRUE	No	0.310071	4.30928e-05	0.00043843	-0.132859	0.0869663	0.0145879	0.851128	-0.0621634	0.423427	1.10728	0.268173	-0.115739	0.907859
cg20264731	8	POLB	TRUE	No	-0.31007	4.30948e-05	0.00043843	0.114169	0.141801	0.0871058	0.261554	-0.0109712	0.887755	-0.0331425	0.973561	-1.68917	0.0911873
cg18931421	1	KIAA0090	TRUE	No	-0.310051	4.31431e-05	0.00043843	0.0170802	0.826585	0.145276	0.0602557	-0.115525	0.135912	-1.28291	0.199524	-0.458375	0.646683
cg09303043	17	ALDH3A2	TRUE	No	-0.310045	4.31585e-05	0.00043843	-0.0806535	0.30014	-0.0254475	0.743344	0.0180957	0.815905	-0.760446	0.446988	-0.983051	0.325582
cg08552999	1	ZNF644	TRUE	No	-0.309994	4.32902e-05	0.000438533	0.0831855	0.285172	-0.0225911	0.771307	-0.0894032	0.249134	0.409999	0.681806	-0.0689365	0.94504
cg15298545	16	LOC81691	FALSE	No	0.316413	4.33032e-05	0.000438533	-0.123589	0.119469	0.0455377	0.566236	-0.0389665	0.623594	1.93397	0.053117	0.818189	0.413249
cg08205655	22	USP18	TRUE	Yes	-0.310852	4.33821e-05	0.000438533	0.0535981	0.492815	-0.0182411	0.815004	0.0361323	0.642951	-1.35154	0.176522	-0.056764	0.954733
cg10065825	16	CDH11	TRUE	No	-0.309956	4.33898e-05	0.000438533	0.175228	0.023513	0.0383227	0.621877	-0.00778797	0.920192	0.0621231	0.950465	-1.02506	0.305337
cg08261666	17	VAMP2	TRUE	No	-0.309954	4.33956e-05	0.000438533	0.0590131	0.448721	0.0133411	0.863723	0.0223059	0.774116	-0.882093	0.377726	-0.821284	0.411485
cg22967284	10	SLIT1	TRUE	Yes	-0.309942	4.34248e-05	0.000438533	0.0644619	0.407877	-0.0241498	0.756009	0.0818974	0.291261	-1.92868	0.0537712	-0.445541	0.655929
cg08574156	3	CAMK2N2	TRUE	No	-0.309928	4.34623e-05	0.000438533	0.0788511	0.311105	0.0129767	0.86741	-0.0512665	0.509277	-0.495973	0.619913	0.776256	0.437598
cg05666713	1	DKFZp434B1231	FALSE	Yes	-0.309903	4.35273e-05	0.000438766	0.114572	0.140393	0.0366565	0.637117	0.118979	0.124514	-1.94422	0.0518692	-0.730079	0.465342
cg06910048	11	FLJ10726	TRUE	No	0.309849	4.36668e-05	0.00043957	-0.186073	0.0160579	-0.024366	0.753895	-0.0521941	0.501634	0.219364	0.826366	1.22111	0.222045
cg25886284	19	ZNF545	TRUE	No	-0.30984	4.36912e-05	0.00043957	0.116845	0.132635	0.0682117	0.379646	0.000502245	0.994845	0.0526469	0.958013	-0.994116	0.320167
cg23779106	1	DUSP12	TRUE	No	-0.309777	4.38564e-05	0.000440441	0.111245	0.152358	0.039428	0.611855	0.00227068	0.976696	-0.00185254	0.998522	-0.399087	0.689829
cg24145210	5	NPM1	TRUE	No	-0.309775	4.3862e-05	0.000440441	0.0252668	0.745849	-0.00302426	0.968965	-0.0584179	0.451948	0.130499	0.896172	-0.879527	0.379116
cg21640749	17	CD300LF	FALSE	No	-0.309751	4.3924e-05	0.00044064	0.021676	0.780978	0.00964134	0.901287	0.156065	0.0433706	0.0350245	0.97206	-1.57262	0.115807
cg01371477	1	ANP32E	TRUE	No	-0.32	4.39804e-05	0.000440783	0.115223	0.152047	0.0518023	0.519364	-0.0113527	0.887778	-0.551746	0.581123	-0.118082	0.906002
cg23696886	8	PDLIM2	TRUE	No	-0.310435	4.44762e-05	0.000444218	0.130298	0.0942828	0.0726343	0.35091	-0.0369757	0.635212	-1.17031	0.241875	-0.209299	0.834215
cg06459066	14	MTHFD1	TRUE	No	-0.309539	4.44838e-05	0.000444218	0.1188	0.126234	0.114946	0.137895	0.0199183	0.797744	0.0892146	0.928911	-1.43577	0.151069
cg24362401	18	PIK3C3	TRUE	No	-0.309532	4.45023e-05	0.000444218	0.104398	0.179382	0.00273658	0.971916	0.0261304	0.736707	0.237011	0.812648	-0.807319	0.419483
cg06420088	1	MUC1	TRUE	No	0.30952	4.45355e-05	0.000444218	-0.143487	0.0643249	-0.0230589	0.766706	-0.128778	0.0961875	-0.0672634	0.946372	1.38284	0.166715
cg19843429	7	OSBPL3	TRUE	No	-0.30952	4.45356e-05	0.000444218	0.133152	0.0862671	0.0797945	0.303868	0.00228077	0.976592	-0.467523	0.640125	-1.31791	0.187533
cg18641050	10	BLOC1S2	TRUE	No	-0.321632	4.48713e-05	0.000446456	0.084887	0.295225	0.0657965	0.415983	0.0406471	0.615552	-1.23652	0.216264	-0.706685	0.479762
cg12453778	2	COMMD1	TRUE	No	-0.309388	4.48872e-05	0.000446456	0.0258017	0.740658	0.0365786	0.637833	-0.0899188	0.246403	0.451911	0.651333	-0.332788	0.739295
cg21608116	9	NFX1	TRUE	No	-0.309343	4.50082e-05	0.000446456	0.0941108	0.226382	0.0519337	0.503774	-0.0197723	0.799194	0.705784	0.480322	-1.34671	0.178074
cg09014354	12	NEUROD4	TRUE	No	-0.313878	4.50205e-05	0.000446456	-0.0174931	0.825136	0.0535256	0.497394	-0.0735596	0.350725	-1.37206	0.170045	0.49628	0.619697
cg13218906	20	PCMTD2	TRUE	No	-0.309317	4.50772e-05	0.000446456	0.0946862	0.223543	-0.0365901	0.637727	0.121437	0.116866	-0.420802	0.6739	-1.43049	0.152575
cg13927251	5	FLT4	TRUE	No	-0.309305	4.51102e-05	0.000446456	0.042228	0.587922	0.0594077	0.444308	-0.0332519	0.668728	-0.866301	0.386325	-0.585516	0.558201
cg16158807	9	WNK2	TRUE	No	-0.310194	4.51193e-05	0.000446456	0.134397	0.0842853	0.109067	0.160601	-0.00432702	0.955742	-0.989433	0.322451	-1.64531	0.0999049
cg20291846	2	ADAM17	TRUE	Yes	-0.317615	4.51283e-05	0.000446456	0.146781	0.0657177	-0.00532451	0.946892	-0.00966331	0.903777	-1.25511	0.209438	-0.913282	0.361094
cg04757093	1	RUNX3	TRUE	No	-0.309292	4.51444e-05	0.000446456	0.156925	0.0428418	-0.0498115	0.521387	0.0559086	0.471641	-0.97406	0.330027	-1.30459	0.192031
cg27360098	7	ELN	TRUE	Yes	0.309269	4.52083e-05	0.000446507	-0.138595	0.0740643	-0.0515942	0.506571	-0.0071038	0.927183	-1.06511	0.286825	-0.865916	0.386536
cg09667582	15	UBE2Q2	TRUE	No	-0.310151	4.5235e-05	0.000446507	0.0136809	0.861125	0.00621599	0.936455	-0.0151763	0.84566	-0.832574	0.405085	-0.474071	0.635449
cg13592155	12	MRPL51	TRUE	Yes	-0.327617	4.53196e-05	0.00044692	0.1197	0.147314	0.062519	0.448777	0.0833658	0.312112	-0.798095	0.424816	-1.79104	0.0732875
cg25159539	15	FEM1B	TRUE	No	-0.309182	4.54418e-05	0.000447298	0.0465695	0.550097	0.056846	0.46423	-0.0630422	0.416891	0.530427	0.595816	-1.01805	0.308652
cg23303074	4	LRAT	TRUE	Yes	0.309182	4.54435e-05	0.000447298	-0.149545	0.053744	0.123149	0.111759	-0.0524498	0.499538	-0.521636	0.601924	-0.0756673	0.939684
cg10220156	8	KIF13B	TRUE	No	-0.309114	4.56264e-05	0.000448397	0.148261	0.0558578	0.054439	0.48339	0.0479768	0.536863	-1.12258	0.261614	-0.600129	0.54842
cg04049800	1	C1orf57	TRUE	No	-0.309109	4.56409e-05	0.000448397	0.106757	0.169698	0.0350816	0.651662	0.0668888	0.388979	0.103496	0.917569	-1.41389	0.157395
cg20808145	11	KLC2	TRUE	Yes	-0.309068	4.57526e-05	0.000448804	0.0615604	0.429346	0.056348	0.46816	0.0175013	0.82185	-1.23257	0.217737	-1.07938	0.280417
cg20857455	12	CPNE8	TRUE	No	-0.309054	4.57923e-05	0.000448804	0.141772	0.0676133	0.0774554	0.318308	0.0384372	0.620836	-0.645413	0.51866	-1.39454	0.163155
cg26381263	10	PPP2R2D	FALSE	No	0.309047	4.58112e-05	0.000448804	-0.165601	0.0324552	-0.0561532	0.469701	-0.0188527	0.80835	-0.0807247	0.935661	1.61178	0.107009
cg21052164	1	CHRNB2	TRUE	Yes	-0.310676	4.62504e-05	0.00045244	0.0761194	0.331176	0.0351469	0.653033	-0.00397425	0.959471	-0.445359	0.65606	-0.710439	0.477432
cg02163937	10	FAM53B	TRUE	No	-0.30888	4.62689e-05	0.00045244	0.12545	0.106227	-0.000472723	0.995148	0.0817758	0.29198	-0.516077	0.605801	-0.941298	0.346552
cg11903880	1	GSTM4	TRUE	No	0.314217	4.66147e-05	0.000455395	-0.099403	0.209637	-0.0170764	0.829237	-0.0428285	0.588408	1.03454	0.300885	0.393509	0.693943
cg19063397	19	POLD1	TRUE	No	0.308698	4.67729e-05	0.000456514	-0.121935	0.116467	0.0940305	0.225373	-0.0465709	0.548875	0.913735	0.360856	-0.0780659	0.937776
cg14081015	5	RIOK2	TRUE	Yes	-0.310456	4.68589e-05	0.000456599	0.0071486	0.92739	0.00537369	0.945218	-0.0560004	0.473606	-1.11866	0.263283	0.289157	0.772461
cg20545295	3	GOLGB1	TRUE	No	-0.308664	4.68689e-05	0.000456599	0.100371	0.196844	0.0994901	0.199458	0.0031978	0.967185	0.225917	0.821266	-1.49544	0.1348
cg17698643	16	C16orf63	TRUE	No	-0.308578	4.71072e-05	0.000458392	0.0940688	0.22659	0.0516624	0.506008	-0.0109062	0.888415	0.301636	0.76293	-1.75394	0.07944
cg07133445	16	SOLH	TRUE	No	-0.308558	4.71638e-05	0.000458392	0.170401	0.0276896	0.073518	0.343603	0.113847	0.141726	-0.858442	0.390648	-1.17889	0.238443
cg14093368	7	BAZ1B	TRUE	No	0.308548	4.71923e-05	0.000458392	-0.143345	0.0645928	-0.00900503	0.907772	-0.118641	0.125597	0.138232	0.890057	1.43144	0.152303
cg25302419	5	CTNND2	TRUE	No	-0.308521	4.72693e-05	0.000458392	0.113436	0.144395	0.0384193	0.620998	0.0465938	0.548679	-0.452308	0.651047	-1.09036	0.275556
cg12688215	1	KTI12	TRUE	No	-0.30852	4.72722e-05	0.000458392	-0.0249215	0.749205	0.0543654	0.483982	-0.0192093	0.804796	-0.739601	0.459542	-1.2986	0.19408
cg22836370	18	MBD2	TRUE	No	-0.308499	4.73315e-05	0.000458541	0.0509639	0.513062	-0.0761649	0.326462	0.0553839	0.475818	-0.783742	0.433192	-0.416048	0.677375
cg24274272	17	DNAI2	TRUE	No	0.308455	4.74538e-05	0.000459301	-0.00373625	0.96178	-0.150305	0.0518125	-0.0368865	0.635004	0.664331	0.506479	0.847106	0.396936
cg16340918	10	KIF11	TRUE	Yes	-0.308411	4.758e-05	0.000460096	-0.0152795	0.844624	0.0487593	0.530235	-0.0972031	0.210038	-0.280153	0.77936	0.540068	0.58915
cg24170090	17	M-RIP	TRUE	Yes	0.30831	4.78643e-05	0.000462067	-0.0930994	0.231434	0.000723074	0.992578	-0.192972	0.0122058	0.313127	0.754184	0.772268	0.439956
cg10218959	9	PTGES2	TRUE	No	-0.308283	4.79416e-05	0.000462067	0.097087	0.21197	0.0252434	0.745332	0.0364632	0.638894	-1.53218	0.125478	-0.407445	0.683681
cg12391174	12	FLJ20489	TRUE	No	-0.308282	4.79467e-05	0.000462067	0.0485459	0.53328	0.0651759	0.401266	0.0320634	0.679905	-1.09954	0.271531	0.29256	0.769859
cg24028122	6	KIAA0776	TRUE	No	-0.308264	4.79959e-05	0.000462067	0.11306	0.145738	0.068387	0.37842	0.00745326	0.923612	-0.10122	0.919376	-1.11801	0.263562
cg15316289	22	CRELD2	FALSE	Yes	0.310048	4.80048e-05	0.000462067	-0.125245	0.10896	0.0937016	0.229836	0.015758	0.840303	1.40085	0.16126	-1.62205	0.104793
cg15300989	14	SIP1	TRUE	Yes	-0.308239	4.80676e-05	0.000462096	0.0652876	0.401885	-0.0180523	0.816338	-0.022221	0.774953	-0.187072	0.851604	-1.1801	0.23796
cg12368241	6	PHF3	FALSE	No	0.308229	4.80963e-05	0.000462096	-0.0855122	0.271866	-0.0383076	0.622014	-0.0543524	0.484087	0.288831	0.772711	0.0111794	0.99108
cg01708236	6	NFKBIE	TRUE	Yes	-0.308204	4.81696e-05	0.000462376	0.0525858	0.499726	-0.00409112	0.958026	-0.00565777	0.941976	0.742404	0.457843	-0.31861	0.750022
cg01419675	2	RHOB	TRUE	No	0.308137	4.83607e-05	0.000463784	-0.152383	0.0493073	0.0194964	0.801938	-0.0622523	0.422764	0.631798	0.527519	0.325458	0.744835
cg24930915	16	RAB26	TRUE	No	0.308119	4.84128e-05	0.000463858	-0.182079	0.0185213	-0.0339525	0.662173	-0.110309	0.154609	0.263285	0.792331	1.3159	0.188208
cg08928646	4	UBE1L2	TRUE	No	-0.308083	4.85166e-05	0.000463895	0.053186	0.494837	-0.0343335	0.658619	-0.00126094	0.987058	-1.41318	0.157601	0.383187	0.701581
cg22222251	7	WBSCR19	FALSE	Yes	-0.308038	4.86457e-05	0.000463895	0.17178	0.0264366	0.0663706	0.392672	0.0735591	0.343333	-0.673809	0.500433	-1.97895	0.0478212
cg25943131	12	IPO8	TRUE	Yes	-0.308037	4.86497e-05	0.000463895	0.110049	0.156843	0.0225524	0.771688	-0.0252806	0.744969	-0.61024	0.541703	-0.0452401	0.963916
cg06616245	12	GLI1	FALSE	Yes	-0.308005	4.87406e-05	0.000463895	0.162817	0.0355271	0.0154734	0.842206	0.0124495	0.872751	0.308914	0.757387	-1.61752	0.105765
cg12687922	1	PPM1J	TRUE	Yes	-0.307995	4.87709e-05	0.000463895	0.0986916	0.204478	0.0305993	0.69377	0.0422642	0.586469	-0.751814	0.452163	-1.02092	0.307292
cg27250927	11	HPS5	FALSE	No	-0.307988	4.87896e-05	0.000463895	0.113142	0.145446	0.0691968	0.372787	0.0540763	0.486312	-0.408741	0.68273	-1.77826	0.0753615
cg22973038	16	TUFM	TRUE	No	-0.307983	4.88057e-05	0.000463895	0.155341	0.0450105	0.0527829	0.496815	0.06211	0.423827	-0.199994	0.841485	-1.81743	0.0691519
cg22780428	1	CEPT1	TRUE	Yes	-0.307976	4.88247e-05	0.000463895	0.0866705	0.265402	0.0413195	0.594871	-0.0348016	0.654262	-1.27824	0.201165	-0.222188	0.824167
cg27094076	7	ZPBP	TRUE	No	-0.316255	4.88448e-05	0.000463895	0.0695845	0.384972	0.0856807	0.282892	-0.0534136	0.503698	-1.44921	0.147278	-0.431626	0.666013
cg16842485	6	C6orf47	TRUE	No	-0.307964	4.88604e-05	0.000463895	0.0434348	0.577289	-0.0455428	0.557741	-0.0269836	0.728442	-0.0388843	0.968983	0.389162	0.697156
cg21879981	10	EPC1	TRUE	No	-0.307939	4.89313e-05	0.000464146	0.0451989	0.561909	0.0155644	0.841291	-0.0236572	0.760834	0.236165	0.813305	0.603837	0.545952
cg01941619	18	MEP1B	FALSE	No	0.308807	4.89937e-05	0.000464317	-0.104748	0.179244	-0.015795	0.839451	0.0262288	0.736522	0.897273	0.369573	0.0504804	0.95974
cg05369142	3	ALS2CL	TRUE	No	-0.30786	4.9164e-05	0.000465509	0.151055	0.0513438	0.00555648	0.943013	-0.0896878	0.247624	1.19834	0.230786	-0.460471	0.645178
cg03311036	7	CASP2	TRUE	Yes	-0.30784	4.92222e-05	0.000465638	0.0666137	0.392372	0.0131483	0.865673	0.0312027	0.688044	-0.304698	0.760596	-1.18623	0.23553
cg16512727	12	C12orf4	FALSE	No	-0.307819	4.92821e-05	0.000465783	0.151204	0.0511121	0.00242355	0.975127	0.024759	0.750055	-0.0588858	0.953043	0.0306617	0.975539
cg16256643	19	NDUFB7	TRUE	No	-0.326077	4.94439e-05	0.00046642	0.0535048	0.518371	0.0508844	0.537702	0.0110961	0.893159	-1.09973	0.271449	-1.15017	0.250072
cg05088386	4	ELF2	FALSE	Yes	0.307763	4.94454e-05	0.00046642	-0.168488	0.0295125	-0.0666827	0.390446	0.0527349	0.497206	0.36331	0.716373	0.41767	0.676189
cg15835232	17	HLF	TRUE	No	-0.307751	4.94833e-05	0.00046642	0.0559563	0.472606	0.0395862	0.610427	0.02139	0.783157	-0.485315	0.627453	-0.989725	0.322309
cg25945374	8	KHDRBS3	TRUE	No	-0.307725	4.9559e-05	0.000466712	0.113863	0.142879	0.0385014	0.620252	0.0665133	0.391653	-0.00676292	0.994604	-2.32455	0.020096
cg04856858	2	CENTG2	TRUE	No	0.307682	4.96859e-05	0.000467486	-0.17559	0.0232235	0.0406918	0.600483	-0.0846726	0.275163	1.12942	0.258721	0.453669	0.650067
cg04959788	1	PTCH2	TRUE	Yes	-0.307563	5.00385e-05	0.000469816	0.128195	0.0987337	0.0426619	0.582949	0.0139267	0.857803	0.228794	0.819029	-1.4654	0.142812
cg06005396	19	HCN2	TRUE	No	-0.307561	5.00421e-05	0.000469816	0.117427	0.130704	-0.0122767	0.874503	0.104572	0.17734	-0.168911	0.865866	-1.93013	0.053591
cg10316381	7	SNX10	TRUE	No	-0.307552	5.00683e-05	0.000469816	0.0439347	0.572912	0.00387081	0.960284	0.0383488	0.62164	-0.560062	0.575437	-1.85251	0.0639526
cg10215079	12	TAC3	TRUE	No	0.307512	5.01884e-05	0.000470318	-0.087492	0.260881	-0.0449777	0.562644	-0.0730267	0.346846	0.426902	0.669451	1.92224	0.0545757
cg08417687	6	SNX3	TRUE	No	-0.307498	5.02297e-05	0.000470318	0.087837	0.258999	0.104776	0.17649	0.025482	0.743009	-0.439415	0.660361	-2.09379	0.0362788
cg21968796	21	C21orf70	FALSE	No	0.313867	5.02568e-05	0.000470318	-0.025009	0.753589	0.0435947	0.582933	0.0659947	0.405543	1.8968	0.0578541	-1.09586	0.273142
cg06748315	21	KRTAP19-3	FALSE	Yes	0.31385	5.03054e-05	0.000470351	-0.0581684	0.465006	-0.0684665	0.388145	-0.00733809	0.926392	1.05644	0.290768	-0.110739	0.911823
cg21152662	4	TEC	FALSE	No	0.307438	5.04108e-05	0.00047058	-0.121879	0.116636	-0.00549743	0.943618	-0.0877827	0.257851	0.725721	0.46801	1.59718	0.110225
cg23062876	1	DBT	TRUE	Yes	-0.307404	5.05101e-05	0.00047058	0.111806	0.150287	0.0370145	0.633829	-0.0282015	0.716697	-0.384905	0.700308	-0.722493	0.469992
cg26709720	21	B3GALT5	FALSE	No	0.310088	5.05135e-05	0.00047058	-0.11755	0.133856	0.0264522	0.735921	0.0296768	0.705141	1.2964	0.194839	0.1961	0.844532
cg06552037	2	INHA	TRUE	No	-0.307402	5.05168e-05	0.00047058	-0.00075447	0.992279	-0.0271285	0.727041	-0.0858236	0.268667	-0.645367	0.51869	0.525813	0.599018
cg24904765	2	STAM2	TRUE	Yes	-0.307389	5.05549e-05	0.00047058	0.094724	0.223357	0.0467671	0.547191	0.0481109	0.535724	0.315976	0.752021	-1.50131	0.133275
cg11222041	9	TOR1A	TRUE	No	-0.307349	5.06773e-05	0.000471299	0.140404	0.0703313	0.0654485	0.399296	0.0435951	0.574726	-1.36433	0.172465	-0.185125	0.853131
cg07075930	18	PTPRM	TRUE	No	0.307319	5.07654e-05	0.000471699	-0.0880892	0.257628	-0.000765181	0.992146	-0.121107	0.117871	0.925507	0.354702	1.42993	0.152738
cg14984307	14	ACYP1	TRUE	Yes	-0.307258	5.09514e-05	0.000473007	0.0586511	0.451513	0.0162348	0.834549	-0.0673856	0.385458	0.153149	0.878281	-1.08735	0.276884
cg13336167	19	ZNF579	FALSE	Yes	-0.307126	5.13511e-05	0.000476294	-0.00529102	0.945896	0.013195	0.865201	-0.0937147	0.226942	0.270145	0.787049	0.056401	0.955022
cg25083781	20	HM13	TRUE	No	-0.307108	5.14034e-05	0.000476331	0.101111	0.193545	0.0815016	0.293606	0.0351145	0.651358	-0.428453	0.668321	-2.24247	0.0249311
cg01801174	1	UFC1	TRUE	No	-0.307093	5.14496e-05	0.000476331	0.100292	0.197198	0.025969	0.738274	-0.0413042	0.595008	-0.825076	0.409328	-0.894708	0.370943
cg18094221	3	TCTA	FALSE	Yes	-0.307966	5.14917e-05	0.000476331	0.0995923	0.20173	-0.00966281	0.901366	0.00543241	0.944452	-0.807927	0.419133	-0.357829	0.720472
cg00253200	3	C3orf59	TRUE	No	-0.307058	5.15566e-05	0.000476509	0.118734	0.126446	0.0582041	0.453608	-0.0497342	0.522035	0.245452	0.806107	-1.60845	0.107737
cg13022129	9	PHYHD1	TRUE	No	0.307027	5.16505e-05	0.000476955	-0.0879403	0.258436	0.0255546	0.742302	-0.0358791	0.64428	-0.501867	0.615761	0.0496439	0.960406
cg18580491	1	EIF2C4	TRUE	No	-0.307003	5.17259e-05	0.00047723	0.0230691	0.767292	-0.102733	0.185125	0.0154078	0.842867	0.452214	0.651115	-0.260579	0.794417
cg19560287	5	GEMIN5	TRUE	No	0.306969	5.18302e-05	0.00047725	-0.182233	0.0184204	-0.00764493	0.921653	-0.026481	0.733307	0.728834	0.466103	-0.0752527	0.940014
cg24160158	11	NUP160	TRUE	No	-0.306953	5.18796e-05	0.00047725	0.0825937	0.288625	0.0376268	0.628223	-0.0478228	0.538172	0.155169	0.876688	-1.02058	0.307454
cg23889093	17	EIF1	TRUE	No	-0.310535	5.19042e-05	0.00047725	0.0852313	0.279361	0.0350279	0.656117	-0.123902	0.113952	-0.815979	0.414512	-0.340604	0.733402
cg22181664	1	CLCA1	FALSE	Yes	-0.306923	5.19711e-05	0.00047725	0.129912	0.0942629	-0.033865	0.66299	0.0703022	0.36518	-0.307418	0.758526	-1.53995	0.123574
cg17504464	14	AK7	TRUE	No	-0.306911	5.20073e-05	0.00047725	0.140256	0.070632	0.0163654	0.833238	-0.0251817	0.745933	0.122296	0.902665	-0.880574	0.378549
cg02863842	19	PVRL2	TRUE	No	-0.306875	5.21198e-05	0.00047725	0.168264	0.0297322	0.0449878	0.562557	-0.00709711	0.927251	-0.98402	0.325106	-0.686532	0.492378
cg06911113	1	UBXD3	TRUE	Yes	-0.306865	5.2151e-05	0.00047725	0.0585086	0.452615	0.010386	0.893706	0.00772079	0.920878	0.709126	0.478247	-0.732833	0.46366
cg24324379	2	IDH1	TRUE	No	-0.307739	5.21857e-05	0.00047725	0.030019	0.701029	-0.000100192	0.998975	-0.0408246	0.600399	-0.633946	0.526116	-0.0402538	0.967891
cg02237186	2	RRM2	TRUE	No	-0.306849	5.22002e-05	0.00047725	0.0655905	0.3997	0.0304118	0.695554	0.0542001	0.485313	-0.103797	0.91733	-1.08211	0.279204
cg24222435	13	LOC221143	TRUE	No	-0.306846	5.22095e-05	0.00047725	0.0676514	0.385023	0.0564147	0.467632	0.0544461	0.483332	-0.150191	0.880614	-2.04948	0.0404155
cg10947146	8	XKR6	TRUE	No	-0.306839	5.22303e-05	0.00047725	0.125048	0.107362	0.00625293	0.935885	-0.0240936	0.756559	-1.14504	0.252191	-2.37172	0.0177056
cg11419863	11	FAU	TRUE	No	-0.307683	5.23583e-05	0.000477426	0.0266114	0.733605	-0.0332208	0.669962	-0.0399121	0.608575	-1.18543	0.235848	-0.207863	0.835336
cg15566222	2	LEREPO4	TRUE	No	-0.306792	5.23752e-05	0.000477426	0.133315	0.0858791	0.0416476	0.591947	-0.00129803	0.986677	-0.590599	0.554789	-1.73846	0.0821306
cg19132701	17	CHMP6	TRUE	No	-0.306788	5.23866e-05	0.000477426	0.118632	0.126773	0.0600932	0.43906	-0.120893	0.118527	-0.246535	0.805268	-1.11634	0.264277
cg19736898	1	C1orf77	TRUE	No	-0.306763	5.24646e-05	0.000477564	0.138408	0.0744575	0.0377193	0.627378	0.0430308	0.579692	-1.59097	0.111616	-0.371342	0.710383
cg03417317	10	C10orf77	TRUE	No	-0.306754	5.24931e-05	0.000477564	0.125006	0.107481	0.0554454	0.475327	0.0936867	0.227082	-0.270998	0.786392	-1.26763	0.204931
cg27389185	19	ZNF540	TRUE	No	0.306729	5.25711e-05	0.000477682	0.0413521	0.595696	0.0673723	0.385552	0.0432162	0.578058	0.623139	0.533193	-1.69431	0.0902072
cg15925792	21	MX1	TRUE	Yes	-0.30672	5.25974e-05	0.000477682	0.11549	0.13722	0.0149272	0.847707	0.038365	0.621492	0.377837	0.705552	-1.11141	0.26639
cg20559736	19	CEACAM19	FALSE	No	0.306697	5.26708e-05	0.000477933	-0.124705	0.108336	-0.0351522	0.651007	-0.050204	0.518106	0.0716154	0.942908	1.76996	0.0767345
cg26904406	6	TRAF3IP2	TRUE	No	-0.306663	5.27749e-05	0.000478462	-0.00932467	0.904801	0.0435155	0.575425	-0.0317107	0.683236	-0.265423	0.790683	-0.524093	0.600214
cg06497795	12	ZC3H10	TRUE	No	-0.30662	5.29093e-05	0.000479265	0.0428565	0.582373	-0.0247653	0.749994	-0.0368032	0.635769	-1.45368	0.146035	-1.34943	0.1772
cg04828892	1	PPM1J	TRUE	No	-0.306576	5.30471e-05	0.000479817	0.0144368	0.853094	-0.00094683	0.990281	-0.107223	0.166545	-0.217345	0.827939	1.11575	0.26453
cg07077459	6	PLAGL1	TRUE	No	-0.306572	5.3062e-05	0.000479817	0.206255	0.00749067	-4.82683e-05	0.999505	0.118481	0.126111	-1.92055	0.0547882	-0.715628	0.474221
cg04481779	6	IL20RA	TRUE	No	-0.306412	5.35659e-05	0.000483908	0.0871953	0.262507	0.102375	0.18667	0.0286589	0.712304	-0.844749	0.398251	-1.21942	0.222685
cg02915261	19	LSR	TRUE	No	0.306399	5.3607e-05	0.000483908	-0.172509	0.0257936	0.00491293	0.949604	-0.0721296	0.352818	0.367046	0.713585	-0.202857	0.839246
cg21415698	11	EXPH5	TRUE	No	-0.306367	5.37086e-05	0.000484375	0.108578	0.162493	0.074723	0.33573	0.00219261	0.977497	-0.611731	0.540716	-1.03009	0.302969
cg00214346	17	PRKAR1A	TRUE	No	-0.30634	5.37944e-05	0.000484375	0.125236	0.106831	0.0130192	0.866981	-0.0291588	0.707512	-0.454681	0.649339	-1.05253	0.292555
cg14683036	12	MMAB	TRUE	Yes	-0.306339	5.37978e-05	0.000484375	0.136576	0.0784155	0.0608015	0.433675	0.124596	0.107579	-0.262318	0.793077	-2.22952	0.0257794
cg27133864	6	HIST1H2AE	TRUE	Yes	-0.313602	5.39015e-05	0.000484891	0.0569418	0.475894	0.0581109	0.465448	0.0571351	0.472986	-0.654125	0.513031	1.24127	0.214507
cg16641915	11	CAPN5	TRUE	No	-0.306283	5.39746e-05	0.000485131	0.100575	0.195931	0.0808819	0.297305	0.0479496	0.537094	-1.26327	0.206492	-0.177922	0.858785
cg14205126	11	TMEM9B	TRUE	No	-0.312568	5.41937e-05	0.000486682	0.139013	0.0795811	0.0477589	0.547431	0.0483418	0.542548	-0.829772	0.406668	-0.579414	0.56231
cg09770323	3	RIS1	TRUE	No	-0.306178	5.43116e-05	0.000487143	0.0819342	0.292506	0.0350479	0.651975	-0.00464218	0.952378	-0.287704	0.773574	-1.22131	0.22197
cg05288569	17	KLHL11	TRUE	No	-0.306153	5.43897e-05	0.000487143	0.157673	0.0418482	-0.0170094	0.826777	-0.0319366	0.681102	0.0429505	0.965741	-0.589765	0.555348
cg07307078	18	TUBB6	TRUE	No	-0.306148	5.44054e-05	0.000487143	0.0979116	0.208096	0.0899926	0.246015	0.0458183	0.555359	-0.0340283	0.972855	-2.63937	0.00830614
cg02990567	6	RGL2	TRUE	No	-0.30614	5.44314e-05	0.000487143	0.0851211	0.274073	0.0908058	0.241756	0.0558264	0.472294	-1.68825	0.0913638	-0.274202	0.783929
cg09383789	1	C1orf159	TRUE	No	-0.306061	5.46855e-05	0.000488966	0.0580585	0.456106	0.0375237	0.629165	0.0229828	0.767454	-0.385704	0.699716	-1.10799	0.267864
cg00602891	17	C17orf62	TRUE	Yes	-0.306048	5.47287e-05	0.000488966	-0.0084189	0.914011	0.00911061	0.906695	-0.0190367	0.806515	-1.33865	0.180685	0.219442	0.826306
cg20050012	17	KIAA0100	TRUE	No	-0.306032	5.47791e-05	0.000488999	0.0648459	0.405084	0.0199397	0.797531	-0.0171592	0.825276	-1.16875	0.242505	-0.429897	0.667271
cg17788832	8	PSKH2	TRUE	No	0.305997	5.48936e-05	0.000489603	-0.154917	0.0456063	0.0828413	0.285717	-0.107557	0.165222	-0.359442	0.719265	-0.317556	0.750822
cg00449941	17	SPAG5	TRUE	No	-0.305915	5.51605e-05	0.000491329	0.167442	0.0305515	0.0372826	0.631372	0.0385339	0.619957	-0.180854	0.856482	-0.536487	0.591622
cg07461582	7	RINT-1	TRUE	No	-0.305908	5.51812e-05	0.000491329	0.0774919	0.319545	0.0555663	0.474364	0.0147502	0.849491	-0.0218383	0.982577	-1.33281	0.182593
cg08788717	11	STK33	TRUE	No	-0.305873	5.52971e-05	0.000491942	-0.0791287	0.3094	0.0186893	0.809979	-0.0608254	0.433494	0.423974	0.671585	0.165014	0.868933
cg11372831	4	PPAT	TRUE	No	-0.305847	5.53811e-05	0.000492271	0.0923918	0.235015	0.00397785	0.959187	0.0598319	0.441057	-0.546539	0.584695	-2.05648	0.0397361
cg03734660	1	CRABP2	TRUE	No	-0.305817	5.54788e-05	0.00049272	0.0998009	0.199411	0.10583	0.172156	0.0611419	0.431101	-0.71167	0.476669	-1.737	0.0823865
cg02028524	14	ATXN3	TRUE	Yes	0.30577	5.56325e-05	0.000493437	-0.0793864	0.307822	-0.050456	0.516005	0.0467233	0.547566	0.98072	0.326731	-0.779713	0.43556
cg05346899	19	LASS4	TRUE	No	-0.305764	5.56539e-05	0.000493437	0.105513	0.174757	0.0387781	0.617739	0.0821232	0.289928	-1.14729	0.251261	-1.64355	0.10027
cg09730836	5	TIGA1	TRUE	No	-0.305744	5.57191e-05	0.00049357	0.147679	0.0568379	0.0896849	0.24764	-0.00159425	0.983637	-0.550279	0.582128	-0.701725	0.482851
cg01385430	1	VPS45A	TRUE	No	-0.30573	5.57634e-05	0.00049357	0.119844	0.122914	0.029926	0.700181	0.0241165	0.756335	-0.955709	0.339219	-1.6768	0.0935822
cg03085377	13	RB1	TRUE	No	0.305546	5.63725e-05	0.000498539	-0.061505	0.429762	-0.0407354	0.600093	-0.100803	0.193563	-0.624896	0.532039	0.729645	0.465607
cg08220793	3	TSEN2	TRUE	No	-0.305513	5.64824e-05	0.000499089	0.090152	0.246606	0.0961457	0.215064	0.0565241	0.466768	0.799564	0.423963	-2.18865	0.0286225
cg16312916	12	BRAP	TRUE	No	-0.30548	5.65927e-05	0.000499641	0.100795	0.194947	0.00475399	0.951233	0.04285	0.581287	-0.36022	0.718683	-1.37572	0.168908
cg13325261	12	ARNTL2	TRUE	Yes	-0.305436	5.67365e-05	0.000500488	0.101016	0.193964	0.0781376	0.314051	0.00983873	0.899276	0.0212367	0.983057	-0.269662	0.78742
cg14030083	17	CDR2L	TRUE	No	-0.305406	5.68389e-05	0.000500969	0.0279067	0.720347	0.0581124	0.45432	-0.0208075	0.788921	-0.597181	0.550387	0.0898163	0.928433
cg03942436	16	ZNF688	TRUE	No	-0.305327	5.71046e-05	0.000502701	0.0828738	0.286987	0.0781335	0.314077	0.0292497	0.706642	-1.74616	0.0807823	-0.649889	0.515764
cg03289369	4	AASDH	TRUE	No	-0.305318	5.71323e-05	0.000502701	0.1214	0.118093	0.0572263	0.461241	0.00148189	0.98479	-0.536335	0.591727	-2.02607	0.042758
cg24484103	19	VRK3	TRUE	Yes	-0.307955	5.72369e-05	0.000502701	0.0528776	0.501295	-0.0308596	0.693966	-0.0342055	0.662717	-1.92366	0.0543971	0.715681	0.474188
cg08284598	20	SLC4A11	FALSE	Yes	-0.305279	5.72662e-05	0.000502701	0.160464	0.0383108	-0.0475557	0.540447	0.110489	0.153931	-0.865513	0.386758	-0.54079	0.588653
cg27012203	1	MTHFR	TRUE	No	-0.305272	5.72875e-05	0.000502701	0.136003	0.0796873	0.05056	0.51514	0.0344182	0.65783	-0.19244	0.847397	-1.0708	0.284261
cg04455759	11	SDHD	FALSE	No	0.308834	5.7324e-05	0.000502701	-0.0971721	0.217209	-0.0300002	0.702953	-0.0118892	0.879899	4.65059	3.30981e-06	0.131446	0.895422
cg02748539	5	SLC9A3	TRUE	No	0.305245	5.73789e-05	0.000502742	-0.128106	0.0989696	-0.046846	0.546514	-0.0584112	0.452	1.51653	0.129384	0.661228	0.508466
cg01635061	6	COL11A2	TRUE	Yes	-0.306113	5.74249e-05	0.000502742	0.128699	0.0984298	-0.00307186	0.968572	-0.0192142	0.805326	-1.61659	0.105967	-0.265713	0.79046
cg23582408	20	EEF1A2	TRUE	No	-0.305208	5.75038e-05	0.000503012	0.0380598	0.625321	-0.00539038	0.944714	0.0482361	0.534662	0.530253	0.595936	-0.952292	0.340949
cg02741249	16	GGA2	TRUE	No	-0.30515	5.77004e-05	0.000503588	0.0710454	0.361576	0.0476631	0.539532	0.023273	0.764603	-0.0958521	0.923638	-1.26778	0.204878
cg06797533	9	ADFP	TRUE	No	-0.305147	5.77097e-05	0.000503588	0.092725	0.233324	0.0428714	0.581098	0.00795018	0.918536	-0.430619	0.666746	-0.952828	0.340677
cg14028823	16	EEF2K	TRUE	No	-0.305134	5.77564e-05	0.000503588	-0.0438243	0.573877	-0.0669274	0.388705	-0.101097	0.192259	-0.492311	0.622499	0.770081	0.441252
cg10501629	12	ATP2B1	FALSE	No	0.305121	5.78004e-05	0.000503588	-0.0943985	0.224959	-0.0225122	0.772085	-0.0213812	0.783243	-0.0734884	0.941417	1.28151	0.200015
cg26778807	12	WSB2	TRUE	No	-0.305106	5.78489e-05	0.000503588	0.00548136	0.943952	-0.00240601	0.975307	0.00237536	0.975622	-1.02212	0.306722	-1.15031	0.250017
cg08798523	13	MTMR6	TRUE	No	-0.305104	5.78587e-05	0.000503588	0.103593	0.182777	0.116366	0.133064	-0.0121537	0.87575	-0.829133	0.407029	-1.49874	0.133941
cg00351011	19	LASS4	TRUE	No	-0.305087	5.79163e-05	0.00050367	0.117069	0.13189	0.0688995	0.374849	0.0890073	0.251245	-0.378917	0.704749	-0.585404	0.558276
cg16256504	2	WNT6	TRUE	No	0.304852	5.87207e-05	0.000510241	-0.1608	0.0379016	0.0365334	0.638249	-0.112348	0.147083	1.65869	0.0971792	0.857474	0.391183
cg13436799	2	LRP2	TRUE	No	-0.304814	5.8853e-05	0.000510966	0.0566267	0.467308	0.076781	0.322552	-0.0406649	0.600724	-1.21423	0.224659	-0.635454	0.525132
cg10248727	9	LCN1	FALSE	No	-0.304721	5.91745e-05	0.000513331	0.168455	0.0295445	-0.0380617	0.624254	0.0984014	0.204446	-1.67423	0.0940856	-0.570249	0.568509
cg16166399	19	ZNF499	TRUE	No	-0.305544	5.93718e-05	0.000514615	0.00309437	0.968438	0.00843006	0.913897	0.00856346	0.91254	-1.35335	0.175943	0.705215	0.480676
cg01924619	20	B4GALT5	TRUE	Yes	-0.304643	5.94435e-05	0.00051481	0.0385001	0.621323	-0.0218637	0.778478	-0.00954512	0.902267	-0.226491	0.82082	0.190996	0.848529
cg17618092	11	RBM14	TRUE	No	0.304612	5.95541e-05	0.000515341	-0.09079	0.243265	0.0652959	0.400398	0.00986182	0.899041	0.957266	0.338433	-0.41415	0.678764
cg21200380	17	C1QBP	TRUE	Yes	-0.304579	5.96691e-05	0.000515909	0.127889	0.0995492	0.0198737	0.798186	0.0408621	0.598959	-0.144	0.8855	-1.02583	0.30497
cg07447922	1	EPHA10	TRUE	No	-0.304525	5.98597e-05	0.00051708	0.0784355	0.313671	0.0799101	0.303166	-0.0989687	0.201835	-0.179332	0.857677	-0.611202	0.541066
cg05661333	6	GABBR1	TRUE	No	-0.304512	5.99035e-05	0.00051708	0.0384989	0.621333	0.0270105	0.728181	0.06097	0.432399	-0.431156	0.666355	-0.829468	0.40684
cg18383160	14	C14orf24	TRUE	Yes	-0.304498	5.99538e-05	0.000517087	0.0591777	0.447454	0.040551	0.601745	-0.042015	0.58868	-0.995799	0.319348	-1.01345	0.310844
cg10957200	10	HSPA14	TRUE	No	-0.305359	6.00198e-05	0.00051723	0.139586	0.0728695	0.0349076	0.654259	-0.00245874	0.974843	-1.99182	0.0463907	-0.155605	0.876344
cg06898923	10	RAB18	TRUE	Yes	-0.30445	6.01239e-05	0.0005177	0.00430776	0.955939	0.0878117	0.257694	0.13933	0.0716652	-1.18019	0.237924	-1.03206	0.302046
cg17028039	10	FGFR2	TRUE	Yes	0.304292	6.06804e-05	0.000522062	-0.0911362	0.241465	0.117194	0.13031	-0.111519	0.150109	0.796589	0.42569	0.0698986	0.944274
cg11166252	7	AHR	TRUE	Yes	-0.304267	6.07699e-05	0.000522402	0.136053	0.0795764	0.0489322	0.528776	0.051057	0.511012	-0.684709	0.493527	-1.61397	0.106533
cg20261167	4	SPP1	FALSE	No	-0.310506	6.10476e-05	0.00052381	0.0549632	0.490001	0.0645017	0.416273	-0.0549395	0.488814	-0.951257	0.341474	-0.326957	0.7437
cg07880061	5	PX19	TRUE	No	-0.304176	6.10948e-05	0.00052381	0.0361178	0.643085	-0.012389	0.873364	-0.0455856	0.557371	-1.34573	0.178391	0.401311	0.688191
cg08487038	9	UHRF2	TRUE	No	-0.304173	6.11054e-05	0.00052381	0.0653309	0.401572	-0.0829315	0.28519	-0.0314872	0.685349	0.269725	0.787372	-0.189546	0.849665
cg10730712	5	COL23A1	TRUE	Yes	-0.304165	6.11341e-05	0.00052381	0.0930812	0.231525	0.0445509	0.566361	0.056955	0.463372	-0.531654	0.594965	-0.385512	0.699858
cg18217172	6	REPS1	TRUE	No	-0.30409	6.14025e-05	0.000525678	0.131951	0.0891663	0.0756643	0.329661	0.0731576	0.34598	0.292546	0.769869	-1.72317	0.0848576
cg22885965	6	QRSL1	TRUE	No	-0.304074	6.14636e-05	0.000525771	0.0632975	0.416416	0.0660765	0.394778	0.0108386	0.889103	-1.1069	0.268336	-0.115699	0.907891
cg13208492	2	TSN	TRUE	No	-0.303996	6.17443e-05	0.000527212	0.121534	0.117682	0.0615002	0.4284	0.00717058	0.926501	-1.20754	0.227222	0.176001	0.860293
cg22799321	7	TFPI2	TRUE	No	-0.303988	6.17713e-05	0.000527212	0.136844	0.0778276	0.0657585	0.397061	-0.0333752	0.667572	-0.617997	0.536578	-1.37547	0.168986
cg00645224	7	GTF2IRD2	TRUE	No	-0.303972	6.18289e-05	0.000527212	0.148754	0.0550385	0.125781	0.104248	0.00425133	0.956384	-0.926354	0.354262	-1.23191	0.217981
cg14308291	1	EIF2C3	TRUE	No	-0.303971	6.18338e-05	0.000527212	0.0889711	0.252875	-0.010099	0.896626	-0.0539072	0.487678	0.0805748	0.93578	-0.0633608	0.949479
cg24905739	12	FBXW8	TRUE	No	-0.303892	6.21208e-05	0.00052801	0.152527	0.0490906	0.111067	0.151778	0.0242156	0.755366	-0.928717	0.353036	-1.42045	0.155477
cg14261863	20	ELMO2	TRUE	No	-0.303889	6.21317e-05	0.00052801	0.142611	0.0659869	0.0312096	0.687979	-0.00905426	0.90727	-1.10434	0.269447	-0.410194	0.681664
cg02718531	16	LOC114984	TRUE	No	0.303884	6.21498e-05	0.00052801	-0.174567	0.0240514	-0.0327413	0.673521	-0.108607	0.161112	1.11648	0.264218	1.51259	0.130384
cg08635249	7	RBM28	TRUE	No	-0.303883	6.21542e-05	0.00052801	0.112325	0.148394	0.0403577	0.603481	0.0171281	0.825587	-0.606653	0.544081	-1.34036	0.180129
cg09650985	19	SHKBP1	TRUE	No	-0.303876	6.218e-05	0.00052801	-0.00109836	0.98876	0.0461577	0.55243	0.0438854	0.572179	-0.488205	0.625405	-1.15481	0.24817
cg00897329	6	LACE1	TRUE	Yes	-0.303846	6.2287e-05	0.000528489	0.101636	0.191231	0.0413833	0.594302	0.0441253	0.570078	-1.00585	0.314488	-0.985738	0.324262
cg10172318	11	DRAP1	TRUE	No	-0.304699	6.238e-05	0.000528849	0.136487	0.0795272	0.0506999	0.51525	-0.0432046	0.57931	-1.25554	0.209284	0.264698	0.791242
cg10773869	2	GMCL1	TRUE	No	-0.303777	6.25389e-05	0.000529767	0.158162	0.0412092	0.0225688	0.771527	0.0164122	0.832769	0.249812	0.802733	-0.751812	0.452164
cg23495733	12	CPNE8	TRUE	No	-0.303715	6.27661e-05	0.000531261	0.0419516	0.590371	0.112709	0.145778	-0.0714377	0.357467	0.0924511	0.92634	-0.104575	0.916713
cg23350580	17	TBC1D3C	FALSE	Yes	-0.303636	6.3059e-05	0.000533302	0.134485	0.0831401	-0.046469	0.549751	0.0772637	0.319511	-0.882544	0.377483	-0.446418	0.655296
cg13226172	9	CNTFR	TRUE	No	-0.303605	6.31734e-05	0.000533302	0.0738767	0.34271	-0.00159145	0.983666	0.00729319	0.925247	-0.512042	0.608622	-0.761553	0.446327
cg00207534	16	KIAA0174	TRUE	No	-0.303584	6.32501e-05	0.000533302	0.165652	0.0324016	0.0814039	0.294187	0.00744146	0.923732	-1.10582	0.268805	-0.772986	0.439531
cg18011401	19	CACNA1A	TRUE	No	-0.303582	6.32578e-05	0.000533302	0.088809	0.253744	0.00785995	0.919457	-0.0431974	0.578223	0.236154	0.813313	-1.06968	0.284763
cg04118154	1	TMEM53	TRUE	No	-0.303581	6.32623e-05	0.000533302	0.0633851	0.415769	0.00283358	0.970921	0.0237965	0.759469	-0.628776	0.529496	-0.738143	0.460427
cg07686479	1	LMX1A	TRUE	Yes	0.303541	6.34095e-05	0.000534112	-0.127681	0.100104	0.0107433	0.890072	-0.0713129	0.35831	0.912141	0.361695	-0.237934	0.811932
cg03804985	9	SLC2A8	TRUE	No	-0.303506	6.35394e-05	0.000534775	0.115474	0.137275	0.0531702	0.493657	-0.0254302	0.743513	-1.28198	0.199851	-1.06772	0.285649
cg01994513	15	BLM	TRUE	Yes	-0.303465	6.36897e-05	0.000535609	0.0919937	0.237047	0.0562296	0.469096	0.042973	0.580201	-0.535056	0.592611	-1.85028	0.0642728
cg09425215	15	CHD2	TRUE	No	-0.304266	6.39748e-05	0.000537574	0.124118	0.111107	0.000831428	0.991492	0.00794664	0.918817	0.555461	0.578579	-1.77022	0.0766909
cg19177941	15	ALDH1A3	TRUE	No	0.303246	6.45123e-05	0.000541655	-0.160974	0.0376914	0.0190748	0.806136	-0.0878837	0.257302	1.36132	0.173412	-0.523649	0.600523
cg24898753	11	FTH1	TRUE	Yes	0.303164	6.48205e-05	0.000543806	-0.14386	0.0636284	0.0422187	0.586873	-0.0755102	0.330649	0.751334	0.452452	0.674756	0.499831
cg23915008	19	RPS16	TRUE	No	-0.30312	6.49879e-05	0.000544404	0.114428	0.140895	0.0249508	0.748184	-0.00358019	0.963264	-0.294004	0.768755	-1.50675	0.131874
cg08265265	19	SLC39A3	TRUE	No	-0.303118	6.49959e-05	0.000544404	0.0737871	0.343298	-0.0141981	0.855061	0.0794324	0.306075	-0.586963	0.557229	-0.377701	0.705652
cg08755040	1	QSCN6	TRUE	No	-0.303087	6.51139e-05	0.000544955	0.0934232	0.229808	0.0106213	0.891312	0.00600195	0.938453	0.00324049	0.997414	-0.576064	0.564572
cg06233473	6	KPNA5	TRUE	No	-0.303071	6.51739e-05	0.000545021	0.109772	0.157895	0.0382354	0.622671	-0.0188005	0.80887	0.931652	0.351516	-1.1983	0.230799
cg01316071	14	C14orf139	TRUE	No	0.310266	6.52951e-05	0.000545598	-0.0595915	0.455574	0.0112895	0.887327	-0.0308466	0.698598	0.749342	0.453651	0.699185	0.484436
cg06490988	3	GATA2	TRUE	No	-0.303021	6.5365e-05	0.000545746	0.0936666	0.228591	0.0036453	0.962596	0.0219117	0.778003	-0.747809	0.454575	-1.09626	0.272965
cg25781202	8	RNF122	TRUE	No	-0.30298	6.55217e-05	0.000546618	0.104136	0.180484	0.0441041	0.570264	-0.0410045	0.597685	-0.203859	0.838463	-0.443334	0.657524
cg19889584	16	LAT1-3TM	TRUE	Yes	-0.302952	6.56267e-05	0.000547057	0.143685	0.063954	-0.062403	0.421639	0.0791355	0.307892	-0.856515	0.391713	-0.709561	0.477977
cg07248043	3	OSBPL11	TRUE	No	-0.302929	6.57174e-05	0.000547377	0.0794293	0.30756	0.0591755	0.446094	0.0849369	0.273662	-0.659089	0.509838	-1.24787	0.212078
cg19319069	7	UBE2H	TRUE	No	-0.312974	6.58096e-05	0.000547708	-0.0241216	0.765017	-0.0334562	0.677431	0.00251692	0.975042	-1.34713	0.177938	1.24416	0.213442
cg10349665	X	NSDHL	FALSE	No	0.30553	6.59004e-05	0.000548028	-0.0795957	0.310996	0.0273087	0.727701	-0.0525548	0.502596	-0.471456	0.637315	1.46496	0.142931
cg16152813	16	FAM57B	FALSE	No	-0.302822	6.61285e-05	0.000549487	-0.0109166	0.888646	-0.00715483	0.926662	-0.0551837	0.477416	-1.4236	0.154563	-0.462153	0.643972
cg13299148	1	COL16A1	FALSE	No	0.302801	6.62084e-05	0.000549662	-0.0962838	0.215793	-0.00276058	0.97167	-0.0768238	0.322282	-1.63261	0.102551	0.483123	0.629008
cg23037403	5	ZNF454	TRUE	No	0.302757	6.63788e-05	0.000549662	-0.0549	0.481017	-0.0332316	0.668918	-0.0152139	0.844819	1.86019	0.062859	-0.242587	0.808325
cg25741319	2	FLJ32745	TRUE	No	-0.302756	6.6381e-05	0.000549662	0.0755945	0.331574	0.0951789	0.219733	-0.00339507	0.965162	0.283627	0.776696	-1.05742	0.290319
cg23851011	1	S100A16	FALSE	No	0.306294	6.64157e-05	0.000549662	-0.0676292	0.39102	0.0384291	0.625161	0.0243352	0.75709	1.03015	0.302938	-0.380388	0.703657
cg15547662	1	PAFAH2	TRUE	No	-0.302736	6.64579e-05	0.000549662	0.052349	0.501662	0.000136632	0.998598	-0.0136658	0.860439	-0.687268	0.491914	-0.160307	0.872639
cg02629312	7	C7orf9	FALSE	No	0.305383	6.6465e-05	0.000549662	-0.124236	0.112973	-0.00411991	0.958115	-0.0373514	0.633856	1.54592	0.122123	-0.0198777	0.984141
cg04737319	20	HARS2	TRUE	No	-0.302683	6.66659e-05	0.000550887	0.110616	0.154705	0.0153957	0.842988	-0.013919	0.857881	-0.981406	0.326392	-1.05711	0.290463
cg01849789	22	ZC3H7B	TRUE	No	-0.302629	6.6877e-05	0.000552195	0.00596209	0.939046	0.0469709	0.545444	-0.0226277	0.770947	-0.0605846	0.95169	0.137657	0.890512
cg22325646	17	RND2	TRUE	No	-0.302573	6.70952e-05	0.00055356	0.0170304	0.827083	0.00390285	0.959956	-0.0539137	0.487626	-0.798161	0.424777	0.155001	0.876821
cg01769037	6	JARID2	FALSE	No	-0.302526	6.72786e-05	0.000554116	0.0411876	0.597161	-0.0433508	0.576873	-0.053362	0.492098	0.778616	0.436206	-0.252852	0.800382
cg14030359	14	NDRG2	TRUE	No	-0.302506	6.73555e-05	0.000554116	0.0698287	0.369878	-0.00416776	0.95724	0.0487511	0.530304	-1.24253	0.21404	-0.778829	0.436081
cg22375610	6	APOBEC2	FALSE	No	-0.302503	6.73689e-05	0.000554116	0.0979854	0.207751	0.0716609	0.355963	0.0331055	0.670101	-0.198709	0.842491	1.18607	0.235593
cg13908977	16	RSL1D1	TRUE	Yes	-0.302497	6.73932e-05	0.000554116	0.100201	0.197608	0.0257097	0.740793	0.131334	0.0897084	0.573905	0.566032	-1.02847	0.30373
cg25425005	16	HBZ	FALSE	Yes	-0.302482	6.74514e-05	0.000554116	0.116683	0.133179	-0.0476956	0.539255	0.101711	0.189558	-0.261092	0.794022	-0.746246	0.455519
cg10910775	17	CDC27	TRUE	No	-0.302455	6.75556e-05	0.000554116	0.21992	0.00429436	-0.0145378	0.851634	0.111004	0.152012	-1.63185	0.102711	-0.888625	0.374204
cg16046951	20	MKKS	TRUE	Yes	-0.312497	6.76089e-05	0.000554116	0.08529	0.289766	0.0531626	0.508439	-0.0101038	0.900055	-1.57623	0.114973	-0.0372073	0.97032
cg06318164	9	TMEM15	TRUE	No	-0.302439	6.76208e-05	0.000554116	0.0685379	0.378812	0.0239152	0.758306	0.120843	0.118681	0.733054	0.463525	-1.44299	0.149023
cg08035942	18	ZADH2	TRUE	No	-0.30243	6.76533e-05	0.000554116	0.0390092	0.616713	0.0456586	0.556739	0.049684	0.522455	-0.558864	0.576254	-1.88914	0.0588725
cg10139846	1	INADL	TRUE	No	-0.302414	6.7719e-05	0.000554116	0.0739448	0.342264	0.0221791	0.775367	-0.00250632	0.974278	0.0875525	0.930232	0.085872	0.931568
cg23213170	9	FCMD	TRUE	No	-0.302404	6.77571e-05	0.000554116	0.148116	0.0561002	0.0484238	0.533072	-0.0137534	0.859554	-1.4167	0.156571	-0.862133	0.388614
cg14568338	15	IGF1R	TRUE	No	-0.302381	6.78479e-05	0.000554116	0.110746	0.154217	0.0608523	0.43329	0.123499	0.110737	-0.462358	0.643825	-1.73205	0.0832641
cg26920757	9	SH2D3C	FALSE	No	-0.30238	6.78518e-05	0.000554116	0.109456	0.159104	0.0376731	0.6278	0.0560093	0.470842	-0.585359	0.558306	-1.04872	0.294307
cg02068676	9	COBRA1	TRUE	Yes	-0.302334	6.80337e-05	0.000554735	0.167072	0.0309267	0.0664929	0.391798	0.154106	0.0461025	-0.837913	0.402079	-1.44417	0.148692
cg15725933	21	SLC19A1	TRUE	No	-0.302332	6.80419e-05	0.000554735	0.0914149	0.240023	-0.0086555	0.911337	0.0548134	0.480381	-0.480001	0.631227	-0.404565	0.685797
cg20008332	2	SOX11	TRUE	No	-0.302321	6.80868e-05	0.000554735	0.116383	0.134185	0.0609094	0.432858	-0.128208	0.0976818	0.4209	0.673828	0.426077	0.670052
cg16860694	19	FXYD5	TRUE	Yes	-0.304895	6.83636e-05	0.00055633	0.106511	0.174643	0.00580203	0.94104	-0.112238	0.151202	-0.431954	0.665775	1.07207	0.283691
cg18611281	2	ZNF512	TRUE	No	0.302232	6.8439e-05	0.00055633	-0.168375	0.0296235	0.0909441	0.241036	-0.0392137	0.613793	0.806847	0.419755	0.0702358	0.944006
cg01117627	14	CYP46A1	TRUE	No	-0.302231	6.84422e-05	0.00055633	0.116033	0.13537	-0.00578694	0.940654	0.0463653	0.550643	0.00326123	0.997398	-1.20234	0.22923
cg00930078	1	FBXO28	TRUE	No	-0.302203	6.85553e-05	0.000556816	0.137899	0.0755422	0.0917056	0.237103	0.0688435	0.375238	-0.516495	0.605509	-0.895966	0.370271
cg16886259	13	CYSLTR2	FALSE	No	0.302142	6.87989e-05	0.000558361	-0.110857	0.153803	-0.0981923	0.205414	0.0656824	0.397609	0.353864	0.72344	0.206591	0.83633
cg08474603	1	CRP	FALSE	Yes	0.302053	6.91555e-05	0.000560447	-0.111742	0.150525	-0.0654905	0.398992	-0.000229914	0.99764	0.432862	0.665115	0.295448	0.767652
cg05111036	3	HIGD1A	TRUE	No	-0.30469	6.91798e-05	0.000560447	0.202736	0.00922722	0.0262801	0.737576	0.149842	0.0547346	-2.28845	0.0221115	-1.45787	0.144876
cg17185543	9	EDF1	TRUE	No	-0.302038	6.92167e-05	0.000560447	0.14001	0.0711308	0.0433225	0.577122	0.0284094	0.714699	-0.288275	0.773136	-0.96795	0.333069
cg25462291	1	HEYL	TRUE	Yes	-0.30198	6.94494e-05	0.000561702	0.0407455	0.601107	0.0492405	0.526179	-0.0276579	0.721931	-1.94457	0.0518269	-0.472316	0.636702
cg09059548	12	PHC1	TRUE	No	-0.302826	6.95573e-05	0.000561702	0.0779084	0.318419	-0.0706429	0.364309	-0.0251406	0.747075	-1.37777	0.168273	0	1
cg11560645	14		FALSE	Yes	-0.301948	6.95809e-05	0.000561702	0.0464753	0.550905	0.019482	0.802082	0.0556441	0.473744	-1.1435	0.252833	-0.959541	0.337286
cg01663295	11	PACS1	TRUE	No	0.30193	6.96509e-05	0.000561702	-0.105717	0.173921	0.0327427	0.673508	-0.0850632	0.272947	1.4617	0.143824	0.751969	0.452069
cg19149454	22	ADSL	TRUE	Yes	-0.301926	6.96675e-05	0.000561702	0.0498824	0.522056	0.0905255	0.243218	0.0517938	0.504925	0.560561	0.575097	-1.50942	0.131193
cg17693957	22	TCN2	FALSE	Yes	-0.30192	6.96942e-05	0.000561702	0.0193527	0.803951	0.0591523	0.446272	0.0156528	0.840401	-0.238413	0.811561	-2.00545	0.0449151
cg24687051	6	KCNQ5	TRUE	Yes	-0.301883	6.98413e-05	0.000562454	0.0731335	0.347601	-0.0573662	0.460145	-0.10185	0.18895	-0.752309	0.451865	-0.66174	0.508138
cg17705056	18	PQLC1	TRUE	No	-0.301842	7.00096e-05	0.000563376	0.114298	0.141348	0.0316766	0.683558	0.0706396	0.362878	-1.14158	0.253628	-1.92348	0.0544196
cg16666115	6	MRPS18A	TRUE	No	-0.301815	7.01172e-05	0.000563768	0.00825875	0.91564	0.0715791	0.356514	0.0140579	0.856478	0.190071	0.849253	-1.21375	0.224843
cg15564267	11	OTUB1	TRUE	No	-0.301803	7.01662e-05	0.000563768	0.173532	0.0249144	0.0246863	0.750765	0.110552	0.153698	-0.797104	0.425391	-1.8698	0.061512
cg20801056	18	MBP	TRUE	No	-0.301718	7.05143e-05	0.00056613	0.117306	0.131106	0.0551888	0.477376	0.00218886	0.977535	-0.736082	0.461681	-1.01977	0.307836
cg14916200	22	HIC2	TRUE	No	-0.301658	7.07593e-05	0.000567328	0.109716	0.158108	0.113796	0.141907	0.0852306	0.272001	0.0668568	0.946696	-2.07194	0.0382709
cg26774430	7	PSCD3	TRUE	Yes	-0.301655	7.07721e-05	0.000567328	0.106684	0.169994	0.071648	0.35605	0.0291798	0.707311	-1.54374	0.122652	-0.60339	0.546249
cg21652958	6	THBS2	TRUE	No	-0.301575	7.11041e-05	0.000569153	0.137826	0.0756968	0.0561704	0.469565	-0.0132011	0.86514	0.804007	0.421393	-1.20458	0.228366
cg23916751	4	PKD2	TRUE	Yes	-0.301574	7.11087e-05	0.000569153	0.0951969	0.221044	0.00703161	0.927921	0.0446531	0.56547	-0.137376	0.890733	-1.37489	0.169165
cg19098314	17	GOSR1	TRUE	No	-0.301484	7.14793e-05	0.000571682	0.0880666	0.25775	0.00975304	0.900149	-0.0272237	0.726121	-1.31594	0.188193	-0.0645679	0.948518
cg13306784	9	INPP5E	TRUE	No	-0.30147	7.15368e-05	0.000571704	0.157391	0.0422205	-0.0226865	0.770368	0.0418517	0.590132	-0.380219	0.703783	-1.19812	0.230872
cg09429185	17	ZNF286	TRUE	No	0.301436	7.16799e-05	0.000572089	-0.153851	0.0471344	0.0355134	0.647661	-0.107769	0.164385	1.27132	0.203614	1.03532	0.30052
cg23473726	19	ZNF324	TRUE	Yes	-0.301432	7.16944e-05	0.000572089	0.10233	0.188199	-0.00121182	0.987562	0.0551243	0.477892	-0.900218	0.368004	-0.166571	0.867708
cg14221171	7	TAC1	TRUE	Yes	0.301397	7.18425e-05	0.000572833	-0.153443	0.0477295	0.0556323	0.473838	-0.0615228	0.42823	0.715346	0.474395	-0.333542	0.738725
cg13775495	3	IL12A	TRUE	No	-0.301272	7.23642e-05	0.000576204	0.147393	0.0573241	0.0727504	0.348679	-0.0504937	0.515691	-0.990035	0.322157	0.719111	0.472072
cg12803724	8	C8orf70	TRUE	No	-0.301266	7.23876e-05	0.000576204	0.0430676	0.580515	0.0424891	0.584477	-0.0357637	0.645346	-0.884951	0.376183	-0.231738	0.816741
cg14127958	12	DIP13B	TRUE	No	-0.301256	7.24306e-05	0.000576204	0.159648	0.0393171	0.0561141	0.470011	-0.009314	0.904622	0.566779	0.570864	-1.16803	0.242793
cg02154074	2	HTRA2	TRUE	Yes	-0.301196	7.2682e-05	0.000577613	0.0636805	0.413596	0.0282778	0.715963	0.0513522	0.508569	-0.652157	0.5143	-0.974413	0.329851
cg14139633	9	SLC27A4	TRUE	No	-0.301188	7.27182e-05	0.000577613	0.0199317	0.798209	0.0332258	0.668972	0.0259753	0.738212	-0.375483	0.707301	-1.03949	0.298578
cg05764607	4	PHF22	TRUE	No	-0.301138	7.29278e-05	0.000578487	0.0510823	0.512082	0.0578341	0.456488	0.0635772	0.41294	0.284308	0.776174	-0.51313	0.60786
cg27287808	1	PLK3	TRUE	No	-0.301133	7.29476e-05	0.000578487	0.0185222	0.812206	0.0517332	0.505425	-0.0364206	0.639287	-0.318271	0.75028	-1.20487	0.228255
cg17979628	1	NENF	TRUE	No	-0.301122	7.29943e-05	0.000578487	-0.0242041	0.756195	0.010311	0.894469	0.00612429	0.937201	-0.882039	0.377756	-0.332469	0.739535
cg15301694	14	STRN3	TRUE	No	0.301076	7.31894e-05	0.000579594	-0.152302	0.0494292	-0.0621052	0.423863	0.0564679	0.467212	0.638221	0.52333	0.73855	0.46018
cg05610148	1	C1orf93	TRUE	No	-0.301008	7.34792e-05	0.000581448	0.100689	0.195422	0.01324	0.864746	0.0743073	0.338433	-0.0827138	0.934079	-1.63701	0.101628
cg06641503	3	ARIH2	FALSE	No	0.311948	7.36166e-05	0.000581864	-0.0462933	0.56733	-0.0334123	0.678817	-0.0329409	0.683103	1.26599	0.205515	-0.0528099	0.957883
cg01564343	6	TREML1	FALSE	No	-0.300957	7.36955e-05	0.000581864	0.112211	0.148806	0.0151586	0.845376	0.150436	0.0516064	-0.0143422	0.988557	-1.58532	0.112894
cg08142684	6	TCP1	TRUE	No	-0.300957	7.36987e-05	0.000581864	0.0248112	0.750279	-0.0162946	0.83395	-0.121833	0.115669	0.425521	0.670457	0.646105	0.518212
cg22182975	6	GPR31	FALSE	No	-0.300913	7.38842e-05	0.000582888	0.102615	0.186967	-0.0453992	0.558986	0.151701	0.0496503	-0.35727	0.72089	-2.25491	0.0241393
cg09559551	1	RSC1A1	FALSE	No	0.303518	7.40071e-05	0.000583418	-0.0821819	0.295486	0.0566118	0.470145	0.00170123	0.982698	0.552128	0.58086	-0.0454166	0.963775
cg24041977	22	CERK	TRUE	No	-0.300841	7.41911e-05	0.000583893	0.078576	0.312802	0.0455701	0.557505	-0.0417522	0.591016	-0.301407	0.763104	0.907049	0.364381
cg24858591	3	KIAA1143	TRUE	No	-0.300819	7.42896e-05	0.000583893	0.121652	0.117324	0.0230801	0.766498	0.0211032	0.785994	-0.869682	0.384474	0.284709	0.775867
cg15945417	17	LLGL1	TRUE	No	-0.300802	7.43625e-05	0.000583893	0.108213	0.16392	0.0487388	0.530408	0.0420678	0.588212	-0.253112	0.800182	-1.08579	0.277573
cg27444994	16	CDH8	TRUE	No	-0.3008	7.43707e-05	0.000583893	0.0540818	0.487588	0.0360586	0.642623	-0.0800315	0.302429	0.0862099	0.9313	-0.663177	0.507217
cg13789236	9	RFK	TRUE	No	-0.3008	7.43708e-05	0.000583893	0.0951276	0.221382	0.0926268	0.232405	0.0172187	0.824679	-1.00237	0.316167	-1.04301	0.296945
cg19078186	8	CPNE3	TRUE	No	-0.300792	7.44025e-05	0.000583893	0.147302	0.0574812	0.0902417	0.244704	-0.00573267	0.94121	-0.680085	0.496451	-1.27828	0.20115
cg23214267	20	EYA2	TRUE	No	-0.307948	7.45018e-05	0.000584059	0.0595143	0.456159	0.00973378	0.902771	0.0264968	0.739443	-0.927598	0.353616	0.429912	0.667259
cg26616347	7	IRF5	TRUE	No	0.300762	7.45354e-05	0.000584059	-0.218989	0.0044649	-0.0876487	0.258581	-0.0137148	0.859944	0.604821	0.545298	-0.490626	0.623691
cg10444350	17	SFRS1	TRUE	No	-0.300674	7.49131e-05	0.00058636	0.0766431	0.324891	0.0267342	0.730855	-0.0707022	0.362452	0.165518	0.868536	-1.2779	0.201283
cg04201347	19	PRRG2	FALSE	No	-0.30066	7.49745e-05	0.00058636	0.125532	0.105998	-0.000985967	0.98988	0.130956	0.0906441	-0.135351	0.892335	-2.40963	0.0159687
cg22580905	12	TIMELESS	TRUE	No	-0.300655	7.49974e-05	0.00058636	0.0914198	0.239997	0.0389972	0.615753	0.0290285	0.70876	0.474944	0.634827	-1.22432	0.220831
cg26277709	9	C9orf3	TRUE	Yes	-0.300621	7.51454e-05	0.000586866	0.151807	0.0501821	0.00775639	0.920515	0.0575568	0.458654	-0.933953	0.350328	-0.667838	0.504237
cg21503093	16	EMP2	TRUE	Yes	-0.300614	7.51744e-05	0.000586866	0.00734898	0.924904	-0.0410438	0.597333	-0.0465807	0.548791	-0.934426	0.350084	-0.352553	0.724423
cg00448720	13	MGC48915	TRUE	No	-0.300552	7.54442e-05	0.000588533	0.0808274	0.299096	-0.00166368	0.982924	0.0777643	0.316375	-0.42792	0.668709	-1.11725	0.263888
cg14681767	8	ARHGEF10	TRUE	No	-0.300533	7.55281e-05	0.000588748	0.100941	0.1943	0.13502	0.0809859	0.0183373	0.813492	-0.179167	0.857806	-1.04502	0.296016
cg09918674	19	TNFAIP8L1	TRUE	No	-0.300519	7.55898e-05	0.00058879	-0.0480822	0.537202	-0.029079	0.708276	0.0635524	0.413123	-0.567762	0.570196	-0.416196	0.677267
cg24711626	18	KIAA1012	TRUE	No	-0.300457	7.58603e-05	0.000590457	-0.00452476	0.953722	0.047915	0.537388	-0.0548519	0.480073	-0.147744	0.882545	-0.546685	0.584595
cg17199658	8	MGC39715	TRUE	No	0.30044	7.59329e-05	0.000590519	-0.121639	0.117364	0.0874517	0.259657	-0.0360507	0.642696	-0.411414	0.680769	0.00279289	0.997772
cg24654547	16	DUS2L	TRUE	No	0.300429	7.59813e-05	0.000590519	-0.0585799	0.452063	0.0995762	0.199068	-0.0161781	0.83512	1.18945	0.234262	-0.328641	0.742427
cg26623224	19	TRPM4	TRUE	Yes	-0.300348	7.63387e-05	0.000592856	0.0992704	0.201823	0.0132661	0.864481	0.0386516	0.618888	-0.095173	0.924177	-1.58214	0.113618
cg11053740	14	RAB2B	TRUE	No	-0.302947	7.64722e-05	0.000593452	0.157706	0.0437154	0.0545183	0.486746	-0.0401893	0.608285	-1.77673	0.0756122	-0.455956	0.648422
cg15201291	10	CYP2C8	FALSE	No	0.30745	7.66296e-05	0.000593899	-0.131241	0.0991548	0.0268283	0.736303	0.0310912	0.696325	1.19412	0.232432	0.0852885	0.932032
cg19574623	12	SSPN	TRUE	No	0.300279	7.66434e-05	0.000593899	-0.0972257	0.211314	0.0826397	0.286895	-0.03001	0.69938	1.13436	0.256645	-0.136921	0.891093
cg08738040	6	TNRC5	TRUE	Yes	-0.300266	7.67038e-05	0.000593927	0.117867	0.129258	0.0617008	0.426893	-0.00375177	0.961505	-0.731143	0.464692	0.191127	0.848426
cg04224968	19	C19orf36	TRUE	No	-0.300219	7.69108e-05	0.000595013	0.12804	0.0991464	0.0842298	0.277691	0.0507089	0.513901	-0.786698	0.431459	-0.466876	0.640589
cg03582451	16	LOC81691	FALSE	Yes	0.300208	7.6958e-05	0.000595013	-0.0116337	0.881383	0.0432259	0.577972	0.0789677	0.308922	-0.444688	0.656545	-0.177138	0.8594
cg00184893	17	ALOXE3	FALSE	No	-0.300178	7.70926e-05	0.000595389	0.00723316	0.926085	0.0419678	0.5891	0.00731351	0.92504	0.818497	0.413073	-1.05364	0.292047
cg27227797	19	THEG	TRUE	No	-0.300172	7.71205e-05	0.000595389	0.138012	0.0753005	-0.0894904	0.248671	-0.00432321	0.955647	-1.43029	0.152635	-0.225706	0.82143
cg00260778	10	C10orf111	TRUE	No	0.317033	7.72344e-05	0.000595828	-0.0961535	0.241801	-0.0155339	0.850351	-0.0173422	0.833171	0.504661	0.613797	1.34482	0.178682
cg03245962	3	XRN1	TRUE	Yes	-0.300052	7.7654e-05	0.000598624	-0.026519	0.733716	-0.023593	0.761463	-0.129033	0.0955235	0.616666	0.537455	0.345739	0.729539
cg14829378	9	B4GALT1	TRUE	No	-0.299993	7.79212e-05	0.00059997	0.183799	0.0174232	0.0381922	0.623065	0.0305937	0.693824	-0.675771	0.499186	-1.40511	0.159988
cg24154474	15	NIPA1	TRUE	Yes	-0.299988	7.79434e-05	0.00059997	0.0756118	0.331463	0.0287934	0.711013	0.0161308	0.835595	-0.827383	0.40802	-1.00657	0.314142
cg11867686	11	PPP1CA	TRUE	No	-0.299971	7.80173e-05	0.000599973	0.104511	0.178909	-0.0139312	0.857757	0.0281943	0.716766	-0.627907	0.530065	-1.71039	0.0871932
cg17191178	3	SHOX2	TRUE	No	-0.299927	7.82167e-05	0.000599973	0.0819514	0.292404	0.0150372	0.846599	0.0291891	0.707222	-0.94786	0.343201	-1.13527	0.256262
cg00298357	5	IL17B	FALSE	Yes	-0.299926	7.82226e-05	0.000599973	0.156179	0.0438516	-0.0830615	0.284433	0.10085	0.193353	-0.486214	0.626815	-0.834767	0.403849
cg19863003	5	REEP5	TRUE	Yes	-0.299919	7.82553e-05	0.000599973	0.0918019	0.23803	0.0464384	0.550014	-0.0254474	0.743346	-1.07935	0.280431	-0.72774	0.466773
cg20414506	9	CAMSAP1	TRUE	No	0.30707	7.82959e-05	0.000599973	-0.110158	0.166882	0.0535596	0.501169	0.027691	0.728151	1.11594	0.264448	0.323547	0.746281
cg03039172	19	SIX5	TRUE	Yes	-0.299906	7.8312e-05	0.000599973	0.0146157	0.851294	0.0163252	0.833642	-0.0191852	0.805036	-0.922101	0.356476	-0.202599	0.839449
cg01535453	12	ACADS	TRUE	No	-0.299896	7.83584e-05	0.000599973	0.127975	0.0993203	-0.0189473	0.807407	0.0713367	0.358149	-0.172421	0.863106	-1.4387	0.150235
cg16925970	13	CENPJ	TRUE	No	-0.299869	7.84819e-05	0.000599973	0.0904073	0.245266	0.0454814	0.558273	0.00911215	0.90668	-0.625254	0.531805	-1.33877	0.180644
cg22004151	6	PPP2R5D	TRUE	No	-0.299859	7.85255e-05	0.000599973	0.0846535	0.276727	-0.0296099	0.703198	0.00940494	0.903695	-0.163934	0.869783	-0.834445	0.40403
cg07816442	19	CD3EAP	TRUE	No	-0.299838	7.86222e-05	0.000599973	0.0842017	0.279308	0.0511121	0.510556	0.076348	0.325297	-0.985433	0.324411	-0.703155	0.481959
cg08107272	2	CTNNA2	TRUE	No	-0.299836	7.86304e-05	0.000599973	0.124779	0.108125	0.0590998	0.446676	0.0863742	0.265596	-0.257	0.797178	-1.10667	0.268438
cg06746171	5	ATOX1	TRUE	No	-0.299835	7.86326e-05	0.000599973	0.117676	0.129887	0.0458653	0.554953	0.0112973	0.884442	-0.713684	0.475422	-1.88654	0.0592228
cg06720956	15	ONECUT1	TRUE	No	-0.299745	7.90423e-05	0.000602659	0.112693	0.147057	0.0470909	0.544417	0.0484458	0.532885	0.612606	0.540137	-0.660494	0.508937
cg18394496	11	LOC374395	TRUE	No	-0.299716	7.91772e-05	0.000602933	0.0406282	0.602155	-0.0229864	0.767419	0.0263954	0.734137	-0.117789	0.906235	-0.948314	0.34297
cg10663017	1	DUSP23	TRUE	No	-0.299707	7.92183e-05	0.000602933	0.0370377	0.634644	0.0772272	0.31974	-0.103212	0.183074	-0.875249	0.381438	-1.09173	0.274952
cg17469978	7	CAV1	TRUE	No	-0.299685	7.93168e-05	0.000602933	0.119466	0.124109	0.0111737	0.885697	0.10264	0.185526	1.11733	0.263855	0.158514	0.874052
cg03742272	17	ALOX12B	FALSE	No	-0.29968	7.93419e-05	0.000602933	0.115695	0.136518	0.0715765	0.356531	0.101541	0.190301	-1.17576	0.23969	-0.692944	0.488345
cg07410075	10	CCDC6	TRUE	No	-0.299674	7.93666e-05	0.000602933	0.0742701	0.340139	0.0566513	0.465764	-0.00111151	0.988591	-0.968756	0.332667	-1.11226	0.266027
cg23179321	10	RPP38	TRUE	No	-0.299617	7.96305e-05	0.000604498	0.0835817	0.282876	0.0484643	0.532728	-0.0182834	0.81403	0.365432	0.714789	-0.875681	0.381204
cg15185286	6	AIG1	TRUE	Yes	-0.299549	7.99419e-05	0.000606422	0.00587383	0.939946	-0.00418335	0.95708	-0.0872873	0.260557	0.0215513	0.982806	1.16068	0.245771
cg11012046	11	LOC89944	TRUE	No	-0.30037	8.01513e-05	0.00060757	0.0923114	0.236853	0.0107487	0.890348	-0.00233685	0.976089	-1.23687	0.216136	0.360912	0.718165
cg21842664	2	CAB39	TRUE	No	-0.299483	8.02458e-05	0.000607616	0.0469709	0.546661	0.0748776	0.334728	-0.0565704	0.466402	-0.700164	0.483825	-0.101466	0.91918
cg00009407	14	TTC8	TRUE	No	-0.299475	8.02829e-05	0.000607616	0.154006	0.0469087	0.0146904	0.850095	0.0711083	0.359694	-0.311481	0.755435	-2.17596	0.0295581
cg07276902	2	SNRPG	TRUE	Yes	-0.299461	8.0346e-05	0.000607616	0.0970663	0.212067	0.0361123	0.642128	0.0721848	0.352449	-0.464633	0.642194	-0.785422	0.432206
cg09793001	3	TOP2B	TRUE	No	-0.299452	8.039e-05	0.000607616	0.0545669	0.483687	0.0314412	0.685785	-0.117249	0.130126	-1.28927	0.197303	1.69725	0.0896488
cg18678121	10	SEC61A2	TRUE	No	0.302879	8.07773e-05	0.000610103	-0.131744	0.0936667	0.0376911	0.631825	0.0196347	0.802937	1.1194	0.262971	-0.0573204	0.95429
cg09351449	20	C20orf172	TRUE	No	-0.299334	8.09366e-05	0.000610728	0.166506	0.031507	0.112849	0.145274	0.0640312	0.409605	0	1	-2.2896	0.0220448
cg26336277	3	FYTTD1	TRUE	No	-0.30194	8.10102e-05	0.000610728	-0.00703587	0.928752	-0.024622	0.753583	-0.0482178	0.538543	-1.5182	0.128965	1.345	0.178626
cg20916483	11	C11orf56	TRUE	Yes	-0.299313	8.10354e-05	0.000610728	0.0169885	0.827502	0.0362787	0.640594	-0.0283375	0.71539	0.771412	0.440463	-2.80537	0.00502588
cg10551759	7	FAM3C	TRUE	No	-0.299288	8.11497e-05	0.000611149	0.0704286	0.365769	0.0467674	0.547189	0.0334252	0.667104	-1.19997	0.230151	-0.644264	0.519404
cg07278624	12	TCP11L2	TRUE	No	-0.300109	8.13599e-05	0.000612291	0.125417	0.107388	0.0257707	0.740958	-0.0247791	0.750591	-0.574759	0.565454	-1.79079	0.0733271
cg26812418	4	CPE	TRUE	No	-0.300072	8.15336e-05	0.000612775	0.0707859	0.364799	0.0186893	0.810543	0.033211	0.670053	-2.16556	0.030345	-0.233627	0.815275
cg23349790	1	IGSF21	TRUE	Yes	-0.299205	8.15415e-05	0.000612775	0.204581	0.00800103	0.0153367	0.843582	0.0521879	0.501686	-0.578039	0.563237	-0.0592212	0.952776
cg00979348	4	HPSE	TRUE	No	-0.299145	8.18237e-05	0.000614454	0.128753	0.0972644	0.0230644	0.766652	0.0443675	0.567962	-0.748058	0.454425	-0.863853	0.387669
cg09479015	19	KIRREL2	TRUE	No	-0.299124	8.19224e-05	0.000614585	0.0524855	0.500545	0.0192691	0.804201	-0.0653801	0.399789	-1.87058	0.0614026	0.430473	0.666852
cg25494789	10	KIF11	TRUE	No	-0.299116	8.19587e-05	0.000614585	0.221964	0.00394007	0.115746	0.135158	0.0681342	0.38019	-0.243663	0.807492	-1.51737	0.129172
cg00720723	2	NOP5/NOP58	TRUE	No	-0.299045	8.22941e-05	0.000616658	0.091645	0.238837	0.0342429	0.659463	-0.0363874	0.639593	-0.141188	0.887721	-0.0883154	0.929626
cg07811498	22	LOC91689	TRUE	Yes	-0.29901	8.24607e-05	0.000617463	0.0893957	0.250609	0.019807	0.798849	0.0629425	0.417629	-0.366462	0.714021	-1.86665	0.0619509
cg18282619	8	ZNF706	TRUE	Yes	-0.299835	8.26513e-05	0.000618448	0.0584929	0.454114	-0.00322815	0.966974	-0.0566064	0.467468	-0.881209	0.378205	0.542414	0.587533
cg21412748	11	FCHSD2	TRUE	No	-0.298949	8.27503e-05	0.000618746	0.101662	0.191115	0.0803089	0.300752	0.073657	0.342689	-0.399596	0.689454	-1.17797	0.23881
cg11371394	2	TGFBRAP1	TRUE	No	0.298928	8.28482e-05	0.000619035	-0.0674264	0.38661	0.163713	0.0339683	-0.0459039	0.55462	1.73185	0.0832999	-0.0614467	0.951003
cg17349753	11	RTN4RL2	TRUE	No	-0.305131	8.2921e-05	0.000619136	0.0776862	0.32885	0.0554392	0.484864	-0.036518	0.645585	-1.61442	0.106437	0.0295155	0.976453
cg23273897	3	MME	FALSE	No	-0.298883	8.30622e-05	0.000619748	0.0778701	0.317182	0.0897019	0.247549	-0.0196598	0.800313	1.36512	0.172215	-1.10566	0.268872
cg08278554	15	C15orf48	TRUE	No	-0.299708	8.32566e-05	0.000620665	0.0397325	0.611278	0.0820589	0.291769	-0.0688965	0.376317	-0.533256	0.593857	-0.181794	0.855745
cg04185893	1	PTBP2	TRUE	Yes	-0.298816	8.33848e-05	0.000620665	0.054576	0.483613	0.0353828	0.64887	0.0312377	0.687712	-0.0289019	0.976943	-1.19273	0.232975
cg04826883	15	CA12	TRUE	No	-0.298807	8.34295e-05	0.000620665	0.144936	0.0616501	0.0788222	0.309817	0.0984639	0.204157	-0.852981	0.39367	-1.2793	0.200793
cg09451092	1	CCDC19	TRUE	No	-0.298784	8.35373e-05	0.000620665	0.15536	0.0449843	-0.0288669	0.710309	0.0866551	0.264039	-0.894788	0.370901	-1.53358	0.125132
cg13936125	16	GNAO1	TRUE	No	-0.298779	8.35621e-05	0.000620665	0.0850168	0.274663	0.0469003	0.546049	0.0252658	0.745113	-1.14315	0.252978	-0.862508	0.388408
cg06619076	8	ASPH	TRUE	Yes	-0.298769	8.36121e-05	0.000620665	0.126531	0.103226	0.107053	0.167226	-0.0546471	0.481716	-2.3015	0.0213636	-0.946786	0.343748
cg12858460	3	EOMES	TRUE	No	-0.298761	8.36479e-05	0.000620665	0.143027	0.0651943	0.0285299	0.713542	0.00433726	0.955503	1.04185	0.297482	-1.3071	0.191179
cg08539991	19	ZBTB32	FALSE	No	-0.298759	8.36602e-05	0.000620665	0.213032	0.00570794	0.0223062	0.774114	0.0885702	0.253589	-0.657582	0.510807	-0.108758	0.913395
cg01775414	22	PHF21B	TRUE	No	-0.298694	8.39718e-05	0.000622076	0.0670708	0.389125	0.00825937	0.915379	0.0641068	0.409051	0.277678	0.78126	-1.42182	0.155079
cg13687831	10	MCM10	TRUE	No	-0.298691	8.39853e-05	0.000622076	0.0387981	0.618623	0.0323721	0.676995	-0.0260457	0.737529	-0.327413	0.743355	-0.411957	0.680371
cg17791617	10	DLG5	FALSE	No	0.301298	8.40289e-05	0.000622076	-0.0200961	0.798404	0.0195592	0.803086	0.011201	0.886456	0.79232	0.428174	-0.590464	0.554879
cg04853151	1	C1orf83	TRUE	Yes	0.298641	8.42249e-05	0.000623086	-0.172427	0.025865	0.0856484	0.269649	-0.0557753	0.472701	0.622748	0.53345	-0.74112	0.458621
cg00462311	14	NFATC4	FALSE	No	-0.31442	8.43345e-05	0.000623456	-0.021726	0.791863	-0.0221864	0.786854	0.0221187	0.787488	-0.915898	0.359721	-0.872049	0.383182
cg04533291	2	WDR39	TRUE	No	0.298594	8.44532e-05	0.000623892	-0.103743	0.182141	0.0252637	0.745134	0.0673992	0.385362	1.54913	0.12135	-0.25553	0.798314
cg20395128	19	FLJ10374	FALSE	No	0.309468	8.45549e-05	0.000624202	-0.129952	0.107041	-7.77345e-05	0.999232	-0.0611084	0.448562	1.66644	0.0956262	0.49037	0.623872
cg22272545	2	STK17B	TRUE	No	0.298536	8.47352e-05	0.000625092	-0.087541	0.260613	0.110521	0.153813	-0.0747009	0.335873	0.345348	0.729833	0.119267	0.905064
cg17832162	18	SEC11L3	TRUE	No	-0.298502	8.49029e-05	0.000625887	0.0911808	0.241234	0.0419985	0.588826	-0.02749	0.72355	0.106924	0.914849	-1.64447	0.10008
cg11833861	17	TMEM98	TRUE	No	-0.317281	8.52358e-05	0.000627898	0.0328448	0.692895	-0.0680703	0.411052	-0.00541905	0.947882	-1.05389	0.291932	-0.770207	0.441177
cg15002214	17	NOG	TRUE	No	-0.298403	8.53844e-05	0.00062855	-0.0129952	0.867621	-0.0168605	0.82827	-0.162033	0.0358708	-0.3378	0.735514	0.614021	0.539201
cg01273150	12	CORO1C	TRUE	No	-0.300102	8.55611e-05	0.000629082	0.103947	0.183954	-0.0123805	0.874211	-0.0955532	0.220719	-0.875829	0.381123	0.228136	0.81954
cg00304278	17	TLK2	TRUE	No	-0.298352	8.56369e-05	0.000629082	0.0351388	0.652117	0.101523	0.190381	0.000125665	0.99871	-1.49565	0.134746	-0.517197	0.605018
cg11029501	1	TARBP1	TRUE	Yes	-0.298352	8.56372e-05	0.000629082	-0.0157272	0.84013	0.0265292	0.73284	-0.0823108	0.288824	-0.327685	0.74315	0.684427	0.493706
cg25268678	12	PLEKHG6	TRUE	No	-0.298298	8.5902e-05	0.000630584	0.107071	0.168442	0.0934941	0.228042	0.0659858	0.395428	-0.862147	0.388606	0.532095	0.59466
cg06543761	8	PPM2C	TRUE	No	-0.298282	8.59826e-05	0.000630733	0.0985106	0.205313	0.028946	0.70955	0.0631197	0.416317	-0.262557	0.792892	-1.51881	0.128811
cg24276491	14	C14orf11	TRUE	No	-0.298266	8.60577e-05	0.000630792	0.131401	0.0905195	-0.0337332	0.664222	0.113772	0.14199	0.0509207	0.959389	-1.51614	0.129485
cg22623062	11	TP53I11	TRUE	No	-0.298247	8.61555e-05	0.000630792	0.143427	0.064438	0.0820989	0.290071	0.00103918	0.989334	-0.528132	0.597408	-0.993934	0.320255
cg08805338	10	PPP3CB	TRUE	No	-0.298242	8.61799e-05	0.000630792	0.0818244	0.293155	-0.0304929	0.694782	-0.0766516	0.323371	-0.569531	0.568996	-0.393591	0.693883
cg00081935	12	TSPAN9	TRUE	Yes	-0.298219	8.62919e-05	0.000630792	0.152922	0.0484994	0.0493971	0.524863	-0.0346333	0.655828	-1.2238	0.221029	-0.684185	0.493858
cg13918581	16	ANKRD11	TRUE	Yes	-0.298207	8.63513e-05	0.000630792	0.115789	0.136196	-0.00324732	0.966677	0.0848779	0.273997	-1.95402	0.0506988	0.336812	0.736259
cg18152830	17	TNFRSF13B	FALSE	No	-0.298207	8.63528e-05	0.000630792	0.110636	0.15463	0.0407842	0.599656	0.140989	0.0683184	-1.88442	0.0595084	-1.6166	0.105964
cg09230732	5	SKIV2L2	TRUE	Yes	-0.299039	8.65082e-05	0.000631486	0.0863615	0.268575	0.0072851	0.925555	-0.0402037	0.605957	-0.870986	0.383762	0.147463	0.882767
cg23244421	17	FASN	TRUE	No	-0.298148	8.66446e-05	0.000631618	0.133217	0.0861119	-0.0174642	0.822221	-0.0104286	0.893273	-0.730674	0.464978	-1.33126	0.183102
cg09588210	1	FLJ39739	TRUE	No	0.298147	8.66471e-05	0.000631618	-0.133774	0.0847959	0.0143413	0.853617	-0.0325926	0.67492	0.817983	0.413367	-0.220622	0.825387
cg00648153	6	SLC17A5	TRUE	Yes	-0.298943	8.69809e-05	0.000633609	0.0752026	0.335567	0.0378247	0.627459	-0.0269741	0.729323	-2.17265	0.0298067	0.229539	0.81845
cg22532997	6	LRRC16	TRUE	No	-0.297998	8.73913e-05	0.000636156	0.0974045	0.210472	0.0292473	0.706666	0.0023468	0.975915	-0.899574	0.368347	-1.15408	0.248466
cg26413827	13	DACH1	TRUE	No	-0.30327	8.74895e-05	0.000636186	0.0385195	0.627585	-0.0176296	0.823794	-0.00698021	0.929752	-0.972895	0.330606	-0.470143	0.638253
cg20314325	15	CASC5	TRUE	No	-0.297945	8.76595e-05	0.000636186	0.0110984	0.886803	0.0171765	0.825102	-0.0137472	0.859616	0.382372	0.702185	-0.660569	0.508889
cg14892066	4	DCTD	TRUE	Yes	-0.29794	8.76827e-05	0.000636186	0.133073	0.0864563	0.0354829	0.647944	-0.0272182	0.726174	-1.4518	0.146557	-0.500401	0.616792
cg04735745	5	ZBED3	TRUE	No	-0.297931	8.7726e-05	0.000636186	0.0811377	0.297238	0.0289501	0.709511	0.0156301	0.840629	-0.833148	0.404761	-0.263184	0.792409
cg10918202	8	BAALC	TRUE	No	0.297927	8.77468e-05	0.000636186	-0.139324	0.0725413	0.0500164	0.519673	-0.103243	0.182943	1.28025	0.200457	0.0549012	0.956217
cg15144793	2	SH3BP4	TRUE	No	-0.297924	8.77606e-05	0.000636186	0.139218	0.0727597	-0.0299818	0.69965	-0.0724464	0.350702	-0.153408	0.878077	0.0274791	0.978078
cg03782727	19	FFAR1	TRUE	No	-0.297909	8.7838e-05	0.000636306	0.195554	0.0113208	-0.0684274	0.378138	0.103879	0.180243	-0.688805	0.490946	-1.09724	0.272538
cg15599064	6	HIST1H4H	TRUE	No	-0.297893	8.79175e-05	0.000636441	0.0851902	0.273682	0.00224474	0.976962	0.0706583	0.36275	-0.742193	0.45797	-1.835	0.0665063
cg22821930	20	RNPC2	TRUE	Yes	-0.297879	8.79891e-05	0.000636518	0.09532	0.220445	0.0380244	0.624594	0.0689294	0.374641	-0.495676	0.620123	-0.868147	0.385314
cg10321208	1	CPT2	TRUE	No	-0.310646	8.81589e-05	0.000637116	0.0742911	0.361423	0.0690448	0.394848	0.0335694	0.679381	-1.32066	0.186616	-0.813956	0.41567
cg18453621	9	LMX1B	TRUE	No	-0.297838	8.81936e-05	0.000637116	0.0713612	0.35944	-0.0128752	0.868438	0.0115266	0.882113	-1.06298	0.287792	0.0146363	0.988322
cg12110626	17	FAM18B2	TRUE	No	-0.307744	8.8257e-05	0.000637133	0.0912681	0.257157	0.0135389	0.866352	0.0191883	0.811471	-0.277576	0.781338	-0.402301	0.687462
cg26198776	11	EIF3S5	TRUE	No	-0.297804	8.8369e-05	0.000637502	-0.136715	0.0781095	0.0272878	0.725502	-0.1368	0.0770254	-0.0682043	0.945623	-0.694134	0.487598
cg18946802	3	XPC	TRUE	No	-0.297733	8.87255e-05	0.000639632	0.00341682	0.965045	0.0208555	0.788446	-0.00297698	0.96945	-1.00508	0.314858	0.0526347	0.958023
cg13894021	22	RAB36	TRUE	Yes	-0.298583	8.87889e-05	0.000639648	0.132609	0.0885357	0.0152849	0.84457	-0.00285609	0.970779	0.369654	0.71164	-0.0341223	0.97278
cg12730424	14	BTBD7	TRUE	No	-0.297679	8.90022e-05	0.000640743	0.131254	0.0908827	0.0699414	0.367652	-0.00738544	0.924305	-1.85322	0.0638514	0.233469	0.815397
cg06783668	2	FLJ12056	TRUE	Yes	-0.297663	8.90829e-05	0.000640882	0.120915	0.119578	0.0286469	0.712418	0.0489871	0.528313	-0.260079	0.794803	-2.08194	0.0373478
cg05418487	11	KCNQ1	TRUE	Yes	-0.297616	8.93256e-05	0.000642186	0.05992	0.441767	0.0116242	0.881122	0.0322998	0.677677	-0.28792	0.773408	-1.0921	0.274791
cg21642076	22	DKFZp434N035	TRUE	No	0.297586	8.9478e-05	0.00064274	-0.116558	0.133596	-0.0269987	0.728296	0.0171006	0.825863	1.29723	0.194552	0.745199	0.456151
cg13756879	11	IGF2	TRUE	Yes	-0.297577	8.95256e-05	0.00064274	-0.0354417	0.649318	0.110202	0.15501	-0.090985	0.240824	0.595005	0.55184	0.197642	0.843325
cg11308840	9	LOC401498	TRUE	No	0.297547	8.96758e-05	0.00064331	-0.155274	0.0451044	0.0650044	0.402509	-0.0265198	0.732931	1.48357	0.137924	-0.878484	0.379681
cg11329235	1	SRRM1	TRUE	No	-0.297537	8.97281e-05	0.00064331	0.0897895	0.248519	0.113733	0.142129	0.00516039	0.947069	-0.791758	0.428502	-1.84895	0.0644643
cg06763078	11	KCNC1	TRUE	No	0.297483	9.00044e-05	0.000644849	-0.073096	0.347849	0.00293561	0.969874	-0.164318	0.0333051	-0.201515	0.840296	0.96914	0.332475
cg04282422	X	PAGE1	TRUE	Yes	0.300908	9.03416e-05	0.000646512	-0.156363	0.0462366	0.0415694	0.597149	-0.0311012	0.692593	-1.97519	0.0482471	0.258282	0.796189
cg09891106	20	TP53INP2	TRUE	No	-0.297414	9.03602e-05	0.000646512	0.0467864	0.548239	0.000484469	0.995027	-0.0127283	0.869926	0.196207	0.844448	-0.189597	0.849625
cg12228229	17	DLG4	FALSE	No	-0.297393	9.04727e-05	0.000646874	0.121638	0.117368	-0.00963173	0.901385	0.17113	0.0265597	-0.38997	0.696559	-1.7803	0.075027
cg06855803	19	ICAM3	FALSE	No	0.297379	9.05439e-05	0.000646941	-0.192518	0.0126829	0.0273326	0.72507	-0.162101	0.0357919	-0.182434	0.855242	0.874163	0.38203
cg03724445	2	PRKRA	TRUE	No	-0.29731	9.08996e-05	0.000649039	0.0763678	0.326637	0.0539983	0.486943	0.0322501	0.678144	-0.816267	0.414347	-1.27047	0.203917
cg08321330	16	TPSB2	FALSE	No	-0.297289	9.10103e-05	0.00064936	0.0468578	0.547628	0.00845726	0.913359	0.187177	0.0151201	-0.524373	0.600019	-1.58837	0.112203
cg10384134	19	RPS9	TRUE	No	-0.299883	9.10689e-05	0.00064936	0.108944	0.164946	0.0332599	0.671492	-0.0269657	0.730989	-1.62972	0.103161	-0.404563	0.685799
cg00149976	3	MGLL	TRUE	No	-0.297243	9.12487e-05	0.000650199	0.0734914	0.34524	0.0575339	0.458832	-0.0234706	0.762665	-0.336759	0.736299	-2.05994	0.039404
cg12188482	17	CYB5D2	TRUE	No	-0.297183	9.15609e-05	0.000651979	0.12284	0.113762	0.0402732	0.60424	0.0184043	0.812823	0.418343	0.675696	-1.00314	0.315792
cg09107315	1	GIPC2	TRUE	No	0.297165	9.16591e-05	0.000652234	-0.160556	0.0381987	0.0575996	0.458319	-0.109361	0.158207	-0.957233	0.33845	0.283161	0.777054
cg13514129	1	MACF1	TRUE	No	-0.297136	9.18084e-05	0.000652663	0.0218673	0.779095	-0.0269156	0.729099	0.0153113	0.843838	-0.215426	0.829435	-1.71884	0.0856436
cg13493559	11	PLCB3	TRUE	No	-0.297129	9.18442e-05	0.000652663	0.0205452	0.792137	0.0450909	0.561661	0.0322902	0.677767	-0.533977	0.593357	-1.79055	0.0733657
cg16525761	4	RPL34	TRUE	No	-0.298802	9.21334e-05	0.000653851	0.0791491	0.312234	0.00474367	0.951633	0.00637005	0.935082	-0.967477	0.333306	-0.914531	0.360438
cg14896516	7	CRHR2	TRUE	No	-0.297074	9.21365e-05	0.000653851	0.04832	0.535189	-0.0141874	0.85517	-0.0307181	0.692642	-0.217459	0.827851	-0.63691	0.524184
cg01035238	2	TNFAIP6	FALSE	No	0.297018	9.24293e-05	0.000655484	-0.132088	0.0888306	0.0222765	0.774406	0.0272383	0.725981	0.969013	0.332539	-0.0223311	0.982184
cg19815928	16	ATP6V0D1	TRUE	No	-0.296967	9.27002e-05	0.00065662	0.0728715	0.349335	-0.033375	0.667574	-0.0840066	0.27897	-0.767768	0.442625	0.388937	0.697322
cg24971490	8	C8orf53	TRUE	No	-0.296964	9.27152e-05	0.00065662	0.0887695	0.253956	0.109587	0.157343	0.0478793	0.537692	0.0746942	0.940458	-1.82582	0.0678767
cg09615786	3	DCBLD2	TRUE	No	-0.296928	9.29052e-05	0.00065752	0.112924	0.146227	0.0591509	0.446283	-0.00699703	0.928275	-1.80879	0.0704837	-0.333622	0.738665
cg12478809	15	COX5A	TRUE	No	-0.296906	9.30202e-05	0.000657889	0.0919763	0.237136	0.18035	0.0193163	-0.0128164	0.869034	-1.73943	0.0819588	-1.06003	0.289133
cg27269921	22	MN1	TRUE	No	-0.296887	9.31221e-05	0.000658164	-0.0428909	0.582071	0.0836734	0.280888	-0.0289296	0.709707	-1.04906	0.294149	0.170065	0.864959
cg01211097	16	USP10	TRUE	No	0.296838	9.33839e-05	0.000658995	-0.0644566	0.407916	-0.0215693	0.781384	-0.0307659	0.692188	0.567641	0.570279	0.80482	0.420924
cg15558971	14	ZFP36L1	TRUE	Yes	-0.296826	9.34458e-05	0.000658995	-0.00853359	0.912844	-0.0387116	0.618343	-0.0600352	0.439503	-0.811033	0.417347	-0.731667	0.464372
cg09399047	3	DALRD3	TRUE	No	-0.296818	9.34885e-05	0.000658995	0.165743	0.0323052	0.0431936	0.578257	0.0364765	0.638772	-0.539016	0.589876	-1.4663	0.142567
cg08611205	3	LSM3	FALSE	Yes	0.296818	9.34918e-05	0.000658995	-0.114734	0.139829	-0.0472584	0.542985	-0.00886814	0.909168	-0.232804	0.815914	0.463982	0.642661
cg01644850	19	ZNF551	TRUE	No	-0.296738	9.39186e-05	0.000661557	0.0620578	0.425621	0.0262201	0.735837	-0.0292347	0.706786	-1.03456	0.300874	-1.17161	0.241355
cg19918758	1	VAV3	TRUE	No	-0.296725	9.39853e-05	0.000661581	-0.0473084	0.54378	0.00879734	0.90989	-0.0531301	0.493984	1.03531	0.300526	0.281992	0.777949
cg08233173	5	ATP6V0E	TRUE	No	-0.296689	9.41794e-05	0.000662287	0.0932691	0.23058	-0.00843933	0.913542	0.0419004	0.589699	-0.48363	0.628648	-1.13318	0.25714
cg23906144	17	OVCA2	TRUE	No	-0.296683	9.4213e-05	0.000662287	0.0834262	0.283775	0.050344	0.516938	-0.00759299	0.922184	-1.01925	0.308086	0.398529	0.69024
cg18119529	19	ZNF114	TRUE	No	-0.296671	9.42756e-05	0.000662287	0.0514161	0.509326	-0.0152886	0.844066	-0.0286396	0.712489	-0.41875	0.675399	0.195183	0.84525
cg05932408	20	PTGIS	TRUE	Yes	-0.296604	9.464e-05	0.0006644	0.124062	0.110183	0.070298	0.365209	-0.0725169	0.350232	-0.599492	0.548845	-1.31745	0.187689
cg04041960	10	RGS10	TRUE	No	-0.296508	9.51581e-05	0.000667589	0.12008	0.122173	0.0100818	0.896802	0.037971	0.625081	-0.6523	0.514208	0.0386771	0.969148
cg02765328	12	CCND2	TRUE	No	-0.296486	9.52748e-05	0.000667959	0.131741	0.0896807	0.0603136	0.43738	0.0209235	0.787772	-0.356544	0.721433	-1.5626	0.118147
cg07038617	7	ABCF2	TRUE	Yes	-0.296467	9.53805e-05	0.000668252	0.105816	0.173513	0.0798732	0.30339	0.0434995	0.575566	-0.300045	0.764143	-1.26302	0.206584
cg06487986	1	PER3	TRUE	No	-0.296445	9.54982e-05	0.000668629	0.122549	0.114624	0.0337903	0.663688	0.0770973	0.320557	-0.827273	0.408083	-1.64328	0.100324
cg11933267	1	PLA2G2F	FALSE	No	-0.29632	9.61802e-05	0.000672595	0.153425	0.0477565	0.00555449	0.943034	0.0444474	0.567264	-0.426216	0.669951	-0.729778	0.465526
cg18602919	15	NDN	TRUE	No	-0.296316	9.62041e-05	0.000672595	0.162677	0.0356872	-0.0319503	0.680973	0.10014	0.196523	-1.2855	0.198619	-1.31521	0.188438
cg05471775	6	HIST1H4B	TRUE	Yes	-0.299779	9.62891e-05	0.000672595	0.133741	0.0887545	0.0824153	0.294112	0.0027447	0.972175	-2.00933	0.0445027	-0.142098	0.887003
cg23943360	19	LDLR	TRUE	No	-0.296294	9.6322e-05	0.000672595	0.148275	0.0558337	0.0734615	0.343975	-0.0626618	0.419713	-0.336529	0.736472	0.451587	0.651566
cg16790239	16	MC1R	TRUE	No	-0.296258	9.65241e-05	0.000673556	0.0726736	0.350649	0.0357727	0.645263	-0.0602458	0.437897	-1.08248	0.27904	-0.726997	0.467228
cg16141690	14	C14orf119	TRUE	Yes	0.296209	9.67913e-05	0.000674532	-0.162814	0.0355299	0.0504021	0.516454	-0.0224523	0.772674	0.937787	0.348354	0.0956237	0.923819
cg17530977	7	GLI3	TRUE	No	-0.296209	9.67931e-05	0.000674532	0.00418625	0.95718	0.0658238	0.396591	-0.0702901	0.365263	-0.526934	0.59824	-0.884315	0.376526
cg05308617	3	ARMC8	TRUE	No	-0.296176	9.6972e-05	0.000675329	0.0884796	0.255517	0.00363975	0.962653	-0.0339356	0.662331	0.450499	0.652351	-1.02291	0.306351
cg16858125	1	ELOVL1	TRUE	No	-0.296161	9.70583e-05	0.00067548	-0.0180929	0.81648	-0.0112033	0.885396	0.127548	0.0994335	-0.295799	0.767384	-0.651769	0.51455
cg23998987	16	TBL3	TRUE	No	-0.296946	9.74615e-05	0.000677835	0.12509	0.108316	0.0462161	0.553131	-0.0707871	0.363328	-0.719699	0.47171	0.346783	0.728754
cg20200335	12	K6IRS4	FALSE	No	-0.296053	9.76544e-05	0.000678725	0.153333	0.0478917	-0.0210868	0.786156	0.10545	0.173711	-0.8356	0.40338	-0.826712	0.4084
cg26153642	3	HTR3E	TRUE	Yes	-0.296	9.79497e-05	0.000679601	0.205203	0.00780813	0.0400227	0.606493	0.207222	0.00703539	-1.38536	0.165944	-1.60918	0.107577
cg24949488	10	DNTT	TRUE	No	-0.295991	9.79978e-05	0.000679601	0.0861457	0.268317	-0.00536563	0.944967	0.073804	0.341724	-1.39629	0.162628	-1.46787	0.142141
cg17561452	16	LOC161931	TRUE	No	-0.295979	9.80635e-05	0.000679601	0.171237	0.0269242	-0.0390322	0.615436	0.0807057	0.298362	-0.557562	0.577143	-1.27787	0.201296
cg25964007	17	WDRPUH	TRUE	No	-0.295978	9.80715e-05	0.000679601	0.0543931	0.485083	0.100683	0.194095	0.0546785	0.481464	-0.397282	0.691159	-1.31269	0.189286
cg12204727	15	COMMD4	TRUE	No	-0.295972	9.81055e-05	0.000679601	0.0486911	0.532055	0.0436317	0.574404	0.0738023	0.341735	-0.0879491	0.929917	-0.435955	0.662869
cg25713309	19	FLJ22709	TRUE	Yes	-0.295942	9.82753e-05	0.000680326	0.155739	0.0444566	0.0753562	0.331639	0.101362	0.191091	-0.928649	0.353071	-1.79956	0.0719296
cg17100200	1	GUCA2B	FALSE	No	-0.295926	9.8363e-05	0.000680483	0.110447	0.155341	-0.0105818	0.891714	0.141192	0.0679188	-0.848352	0.396242	-1.10737	0.268134
cg14942312	X	GPR119	FALSE	Yes	-0.295853	9.87693e-05	0.000681897	0.139086	0.0730343	-0.0488912	0.529122	0.176274	0.022275	1.74516	0.0809569	-2.44913	0.01432
cg17561435	7	BMPER	TRUE	Yes	-0.295844	9.8822e-05	0.000681897	0.0546286	0.483191	0.0746741	0.336048	0.0916516	0.23738	-0.972434	0.330834	-1.81651	0.0692915
cg23274123	1	C1orf96	TRUE	No	-0.295834	9.88761e-05	0.000681897	0.0398658	0.608991	0.0787663	0.310162	0.00634889	0.934903	-1.26559	0.205659	-0.892328	0.372217
cg08080029	1	CHD5	TRUE	Yes	-0.295833	9.88841e-05	0.000681897	0.114622	0.140219	0.0355499	0.647323	0.0906592	0.242519	-1.63186	0.102708	-0.523473	0.600645
cg26756083	8	MMP16	TRUE	No	-0.295831	9.88937e-05	0.000681897	0.0344141	0.658837	0.100099	0.196708	0.064437	0.406637	0.923855	0.355562	-1.65281	0.0983694
cg10971269	7	TMEM106B	TRUE	Yes	-0.295813	9.89976e-05	0.000682164	-0.0172045	0.825343	0.0140652	0.856403	-0.0518893	0.50414	-1.21716	0.223542	-0.0386958	0.969133
cg00893242	7	SND1	TRUE	No	-0.297513	9.91163e-05	0.00068246	0.118229	0.13042	0.0131343	0.866621	-0.0664749	0.394803	-1.6276	0.103609	0.523963	0.600304
cg04262565	3	DUSP7	TRUE	No	-0.295782	9.91712e-05	0.00068246	0.0162303	0.835088	-0.0188873	0.808005	-0.0391871	0.614033	-0.216676	0.828461	-0.563403	0.573161
cg08145177	19	ABHD8	TRUE	Yes	0.29575	9.9353e-05	0.000683262	-0.165202	0.032882	-0.0275742	0.722739	-0.114955	0.137866	0.12032	0.90423	0.5667	0.570918
cg00006414	7	ZNF398	TRUE	No	-0.295731	9.94593e-05	0.000683543	0.119619	0.123623	0.0638572	0.410881	0.062245	0.422818	-0.785595	0.432105	-0.275184	0.783175
cg17302852	3	FXR1	TRUE	Yes	-0.295686	9.97154e-05	0.000684853	-0.00129029	0.986796	0.0517227	0.505511	-0.102454	0.186328	0.868878	0.384914	-0.049691	0.960369
cg10164137	1	DVL1	TRUE	No	-0.295628	0.000100041	0.000686638	0.123531	0.111726	0.0383707	0.621441	0.0562497	0.468937	-0.928732	0.353028	-0.821781	0.411202
cg27070899	22	GGT2	FALSE	Yes	-0.295609	0.000100153	0.000686956	0.112995	0.145971	0.0169969	0.826903	0.0496485	0.522752	-0.76067	0.446854	-0.642392	0.520618
cg02314308	1	GLT25D2	FALSE	No	-0.295564	0.000100409	0.000688004	0.0600536	0.440748	0.0120006	0.877303	0.0620355	0.424384	0.378135	0.70533	-2.81188	0.00492522
cg14747225	16	POLR3K	TRUE	Yes	-0.29902	0.000100493	0.000688004	0.0092018	0.907194	0.0250951	0.749752	-0.0189891	0.809291	-1.04441	0.296295	0.960606	0.33675
cg19754094	2	STAMBP	TRUE	Yes	-0.295532	0.000100591	0.000688004	0.0920714	0.236649	-0.0209908	0.787106	-0.138855	0.0726485	0.485863	0.627064	-0.355802	0.721989
cg17387870	12	CHFR	TRUE	No	0.295527	0.00010062	0.000688004	0.100997	0.194049	-0.150481	0.0515348	-0.0167517	0.829361	-1.20537	0.22806	-0.259018	0.795621
cg27520502	17	C17orf32	TRUE	Yes	-0.295524	0.000100635	0.000688004	0.0872574	0.262167	0.0122968	0.874298	0.0030298	0.968908	-0.790313	0.429345	-1.36681	0.171685
cg21595737	14	GMFB	TRUE	Yes	-0.29987	0.000100701	0.000688006	0.0422619	0.593356	0.031731	0.687612	-0.0597712	0.448504	-2.10296	0.0354693	-0.0756523	0.939696
cg13391638	7	FLJ13576	TRUE	No	-0.295431	0.000101165	0.000690724	0.0788732	0.310969	-0.00385355	0.960461	-0.0309208	0.690717	-0.355459	0.722246	-0.619696	0.535458
cg23989635	16	CDH1	TRUE	Yes	0.295405	0.000101319	0.000691324	-0.131771	0.0896061	0.0184331	0.812536	-0.0620112	0.424566	0.0421104	0.966411	0.303525	0.76149
cg16584172	13	ZIC2	TRUE	No	-0.295382	0.000101452	0.00069178	0.110119	0.156578	0.0537644	0.488834	-0.00147447	0.984866	-0.299354	0.76467	-1.02026	0.307606
cg26843008	20	RBL1	TRUE	No	-0.295334	0.000101724	0.000693183	0.0666807	0.391895	0.118756	0.125228	-0.0108737	0.888746	-0.0698549	0.944309	-1.11367	0.265422
cg21480743	10	PTEN	TRUE	No	0.295309	0.000101869	0.000693376	-0.11906	0.125399	-0.0663294	0.392967	-0.0470699	0.544597	1.34017	0.180192	-0.0363693	0.970988
cg19187185	6	RRAGD	TRUE	No	-0.295306	0.000101885	0.000693376	0.0719502	0.355478	0.0239364	0.758099	0.0144847	0.85217	0.056459	0.954976	-0.983028	0.325594
cg05112986	6	SUPT3H	TRUE	No	-0.295289	0.000101985	0.000693605	0.124748	0.108215	0.0637184	0.411901	-0.0586464	0.450177	-0.615813	0.538018	-0.886879	0.375144
cg15523238	15	ATP10A	TRUE	Yes	-0.295277	0.000102054	0.000693623	0.0399208	0.608497	0.0661838	0.394009	-0.0779193	0.315409	-0.587164	0.557093	-0.49724	0.61902
cg18884741	7	RABGEF1	FALSE	Yes	0.29611	0.000102187	0.000694075	-0.16643	0.0321082	-0.0639693	0.411477	-0.00307598	0.96853	0.932962	0.35084	-0.00840232	0.993296
cg00693307	11	UPK2	TRUE	No	0.295228	0.00010234	0.000694663	-0.0598567	0.44225	0.019486	0.802042	-0.0186572	0.810299	0.422571	0.672608	1.22886	0.219126
cg26937500	7	CARD11	TRUE	Yes	-0.2952	0.000102503	0.000695318	0.142884	0.0654658	0.0664501	0.392104	0.0147868	0.849123	0.776514	0.437445	-0.687227	0.49194
cg24068372	7	LOC349136	TRUE	No	-0.295117	0.000102986	0.000698062	0.105396	0.175236	0.0500507	0.519386	0.0384834	0.620415	-0.856735	0.391591	-0.997455	0.318544
cg02579736	3	FANCD2	TRUE	No	-0.295107	0.000103041	0.000698062	0.152565	0.0490327	0.0512776	0.509186	0.0727384	0.348759	-0.623258	0.533115	-0.519277	0.603568
cg10103111	19	OPA3	TRUE	No	-0.295072	0.000103248	0.000698689	0.163993	0.0342007	0.0444447	0.567287	-0.0688378	0.375277	-0.610712	0.54139	1.32553	0.184996
cg03732295	8	IMPAD1	TRUE	Yes	-0.295058	0.000103332	0.000698689	0.0507314	0.514989	0.0226665	0.770566	-0.00135739	0.986068	0.474161	0.635385	-2.18528	0.0288682
cg11808544	7	FKBP9L	TRUE	No	0.295048	0.000103387	0.000698689	-0.184096	0.0172393	0.0891737	0.250356	-0.021631	0.780776	0.711656	0.476678	0.853255	0.393518
cg01936124	5	ETF1	TRUE	No	-0.295046	0.000103401	0.000698689	0.059567	0.444466	0.122756	0.112917	-0.0277587	0.72096	-0.65428	0.512931	-1.41892	0.155924
cg12281657	14	C14orf50	TRUE	No	-0.295016	0.000103577	0.000699426	0.0206711	0.790892	-0.0413061	0.59499	-0.0658362	0.396503	0.445403	0.656028	-1.76053	0.0783181
cg05107152	6	KLC4	TRUE	Yes	-0.300133	0.000104314	0.000703948	-0.0235717	0.766618	0.00749619	0.924574	-0.0222696	0.778492	-1.17442	0.240228	0.72239	0.470055
cg15191648	18	SALL3	TRUE	No	-0.294808	0.000104807	0.000706819	0.0442573	0.570094	0.042344	0.585762	0.120525	0.11966	-0.756034	0.449629	-1.2558	0.209187
cg23583739	22	KDELR3	TRUE	Yes	-0.29473	0.000105268	0.00070947	0.134144	0.0839315	0.0235026	0.76235	0.156549	0.042717	-0.105308	0.916131	-1.70681	0.0878578
cg27284019	1	DDX20	TRUE	Yes	-0.29642	0.000105424	0.000709667	0.090105	0.249747	-0.00224308	0.977118	-0.0905523	0.245945	-1.46492	0.142942	0.778036	0.436548
cg00792687	8	C8orf41	TRUE	No	-0.294702	0.000105433	0.000709667	0.116586	0.133505	0.0324998	0.675793	0.111599	0.149813	-0.141623	0.887378	-1.68669	0.0916622
cg08993172	11	ALX4	TRUE	No	-0.298142	0.000105566	0.000709783	0.105371	0.18068	0.00574288	0.94182	0.107236	0.171709	-1.09623	0.272978	0.388463	0.697674
cg09914773	7	CYP3A4	FALSE	No	0.294677	0.000105586	0.000709783	-0.0964609	0.214945	-0.0811502	0.2957	0.0153765	0.843182	1.34842	0.177524	-0.490159	0.624022
cg07052387	14	HIF1A	TRUE	Yes	-0.294653	0.000105728	0.000710281	0.0443191	0.569556	0.129206	0.0950778	0.00567744	0.941775	0.18659	0.851982	-1.03437	0.300963
cg11960393	5	LOX	TRUE	No	-0.296342	0.000105885	0.000710879	-0.0229343	0.769985	0.0383231	0.623987	-0.0424025	0.58752	-1.7063	0.0879527	0.194817	0.845536
cg15530356	19	ZNF414	TRUE	Yes	0.2946	0.000106045	0.000711496	-0.166137	0.0318909	-0.119634	0.122441	-0.00211136	0.97833	0.91744	0.358912	1.06471	0.287009
cg26112353	4	BMP2K	TRUE	No	-0.294553	0.000106328	0.000712937	0.117738	0.129683	-0.00752455	0.922883	-0.0547342	0.481017	-1.34995	0.177033	0.530136	0.596018
cg23627134	2	ARHGAP15	FALSE	Yes	-0.294524	0.000106501	0.000713639	0.0617479	0.42794	0.0142128	0.854913	0.0349125	0.653233	0.276922	0.78184	-1.94005	0.0523742
cg03285457	10	LBX1	TRUE	No	-0.294446	0.000106972	0.000716336	0.0467861	0.548241	0.0382929	0.622148	0.0396455	0.609891	-1.15496	0.248108	-0.737673	0.460713
cg25104511	17	RAPGEFL1	TRUE	No	0.294396	0.000107277	0.000717809	-0.0109466	0.888342	0.0566362	0.465883	-0.191512	0.0128894	0.0636934	0.949214	0.0725108	0.942195
cg19196182	12	APAF1	TRUE	No	-0.294378	0.000107388	0.000717809	0.139232	0.0727321	0.00968107	0.900882	-0.0525805	0.498469	-1.34582	0.17836	0.710833	0.477188
cg06168449	19	DPF1	TRUE	No	-0.298718	0.000107398	0.000717809	0.121729	0.122805	0.0381251	0.628969	-0.03347	0.671459	-1.31395	0.188862	-0.385468	0.699891
cg23297477	16	CMTM3	TRUE	No	-0.29434	0.000107616	0.000718792	0.10154	0.191652	-0.0197582	0.799335	-0.0825776	0.287258	-0.485361	0.627421	-0.886125	0.37555
cg00108454	1	C1QA	FALSE	Yes	-0.294309	0.000107802	0.000718792	0.131863	0.0893802	0.00145331	0.985083	0.128686	0.0964269	-1.22913	0.219022	-2.02448	0.0429208
cg07433344	6	HSD17B8	FALSE	No	-0.294307	0.000107818	0.000718792	-0.00935707	0.904472	0.075752	0.329099	-0.0709309	0.360897	-0.782561	0.433885	-0.126843	0.899065
cg02456292	19	FLJ90805	TRUE	No	0.294307	0.00010782	0.000718792	-0.128553	0.0977874	-0.0199505	0.797424	-0.116015	0.134247	0.782042	0.43419	0.629321	0.529139
cg23455897	20	C20orf23	TRUE	No	-0.294285	0.000107948	0.000718915	0.0592391	0.446982	0.0675621	0.384212	0.0214725	0.782341	-0.638302	0.523277	-0.267202	0.789314
cg02780295	5	PCDHGC3	TRUE	No	-0.294281	0.000107976	0.000718915	0.0642691	0.409284	0.0320975	0.679584	0.0184608	0.812258	-0.180455	0.856795	-1.48078	0.138665
cg18282543	16	BAIAP3	TRUE	No	-0.294265	0.00010807	0.000719082	0.0981918	0.206791	0.0285821	0.71304	-0.00174358	0.982104	-0.475894	0.63415	-0.171856	0.863551
cg21263122	14	SSTR1	TRUE	No	-0.297688	0.000108281	0.000720028	0.0128155	0.871018	0.0773911	0.32463	-0.00467721	0.952602	0.231291	0.817089	0.383401	0.701423
cg21255605	3	NR2C2	TRUE	No	-0.294209	0.000108413	0.000720139	0.0616551	0.428635	0.0598101	0.441224	0.0316834	0.683493	-0.0431576	0.965576	-0.677492	0.498094
cg22318989	1	NPR1	TRUE	No	-0.295911	0.000108482	0.000720139	0.060029	0.443727	0.0430057	0.582211	-0.0336952	0.666487	-0.660826	0.508724	0.652309	0.514202
cg18195628	11	MRPL48	TRUE	No	-0.29418	0.000108591	0.000720139	0.131268	0.0908491	0.00811142	0.916889	-0.0195312	0.801592	-0.211496	0.8325	-0.918876	0.35816
cg13346032	22	TBC1D22A	TRUE	No	-0.294178	0.000108607	0.000720139	0.0841003	0.279889	0.0870713	0.261744	0.00768162	0.921279	-0.212281	0.831887	-1.44746	0.147769
cg26158980	11	CHRNA10	FALSE	No	-0.294157	0.000108737	0.000720139	0.185031	0.0166711	-0.044422	0.567486	0.153466	0.0470246	-1.22049	0.222281	-1.41567	0.156872
cg26757053	1	LYPLAL1	TRUE	No	-0.301191	0.000108748	0.000720139	0.062789	0.43171	-0.0177396	0.823809	0.00248825	0.975088	-1.00761	0.313641	-0.146111	0.883833
cg14830952	8	E2F5	TRUE	No	-0.29415	0.00010878	0.000720139	0.0340596	0.662134	0.131235	0.0899534	-0.0199494	0.797434	-0.936583	0.348973	-0.200045	0.841445
cg18674980	8	CA3	TRUE	No	-0.294126	0.000108923	0.000720187	0.00402193	0.95886	0.00589328	0.939565	-0.0205492	0.791481	-1.05247	0.292584	-1.31012	0.190157
cg27457941	3	RBP1	TRUE	No	-0.294126	0.000108925	0.000720187	0.102363	0.188059	0.0593864	0.444472	0.029928	0.700162	-0.298543	0.765289	-1.56864	0.116732
cg17983274	11	PPME1	TRUE	No	-0.294948	0.000109111	0.000720961	0.0226202	0.772371	0.00171206	0.982481	-0.125016	0.107452	-0.172601	0.862965	0.527436	0.597891
cg16698623	10	MGMT	TRUE	No	-0.294049	0.000109398	0.00072203	0.107587	0.166388	0.0470141	0.545074	0.0822768	0.289024	-0.451188	0.651854	-1.66143	0.0966267
cg04645049	3	ARL6IP5	TRUE	No	-0.294047	0.000109411	0.00072203	0.135366	0.0811217	0.0917708	0.236768	-0.0235392	0.761991	0.138464	0.889873	-1.07847	0.280826
cg17746675	3	C3orf31	TRUE	Yes	-0.294035	0.000109487	0.000722076	0.169447	0.0285862	-9.27476e-05	0.999048	-0.0359613	0.643521	-0.366675	0.713862	-0.392616	0.694603
cg13159566	12	CCDC59	TRUE	No	0.294019	0.000109582	0.000722247	-0.112035	0.14945	-0.0570344	0.462748	-0.131059	0.0903881	1.35855	0.174289	0.578098	0.563198
cg08849126	12	GPRC5A	TRUE	No	0.293967	0.00010991	0.000723641	-0.163676	0.0345543	0.00940061	0.90374	-0.135772	0.0792935	0.348941	0.727134	-0.40448	0.68586
cg11528666	4	FLJ21106	TRUE	No	-0.294815	0.000109932	0.000723641	0.127374	0.101972	0.0830358	0.286043	-0.0463708	0.551802	-1.8251	0.0679859	-0.0142021	0.988669
cg03859282	16	ANKS3	TRUE	No	-0.293938	0.000110088	0.000724212	0.102647	0.186827	-0.0165197	0.831689	0.00861998	0.911699	-0.903416	0.366305	-1.34828	0.177569
cg17660655	1	HIST3H2A	TRUE	Yes	-0.293775	0.000111103	0.000730429	0.095144	0.221302	0.0282216	0.716504	0.132442	0.0870127	-0.00798341	0.99363	-1.92399	0.0543564
cg26130726	6	CYB5R4	TRUE	No	-0.293643	0.000111933	0.000735071	0.102784	0.186236	0.141283	0.0677389	-0.0535479	0.490588	-1.11571	0.264546	0.174214	0.861697
cg10368981	8	DPYSL2	TRUE	No	-0.293636	0.000111979	0.000735071	0.0884967	0.255424	0.016033	0.836578	-0.0481164	0.535677	-0.328228	0.742739	-0.636931	0.52417
cg14681055	10	PITX3	TRUE	No	-0.29363	0.00011202	0.000735071	0.118998	0.125598	0.0856906	0.269412	0.0227113	0.770125	0.527631	0.597755	-1.90563	0.0566988
cg24418574	2	HADHB	FALSE	Yes	-0.294459	0.000112157	0.000735106	0.0311269	0.690551	-0.0334433	0.667882	-0.0488112	0.531043	0.475829	0.634196	-0.162901	0.870596
cg07291563	19	GRWD1	TRUE	No	-0.293606	0.000112166	0.000735106	0.0979604	0.207868	0.00161441	0.98343	0.000212551	0.997818	0.168024	0.866564	-1.79023	0.0734172
cg27591196	10	GALNACT-2	TRUE	Yes	-0.293549	0.000112531	0.000736951	0.145777	0.0601417	0.067396	0.385385	-0.0314345	0.685848	1.14501	0.252203	-1.36439	0.172444
cg05449414	4	ABCA11	TRUE	No	-0.293535	0.000112621	0.000736951	0.1239	0.110654	0.00526598	0.945988	-0.0108352	0.889137	0.019277	0.98462	-1.54182	0.123117
cg17350448	1	AGTRAP	TRUE	No	-0.29438	0.000112659	0.000736951	0.121342	0.119393	0.0524781	0.500606	0.0214174	0.783526	-0.983249	0.325485	-0.918156	0.358537
cg25432997	17	DVL2	TRUE	No	0.29347	0.000113033	0.000738935	-0.167638	0.0303545	0.0914509	0.238413	-0.0513381	0.508686	0.277804	0.781163	0.8345	0.403999
cg09121849	13	SLC7A1	TRUE	No	-0.293406	0.000113439	0.000741126	0.136833	0.0778502	0.0664903	0.391817	0.0181787	0.815075	-0.80261	0.4222	0.0918772	0.926796
cg24727182	4	AGXT2L1	TRUE	No	0.293347	0.000113817	0.000743131	-0.227102	0.00316308	0.0365698	0.637914	-0.145298	0.0602179	0.755118	0.450178	1.38225	0.166895
cg13536448	1	HIST2H2AA	TRUE	No	0.293302	0.000114106	0.000744251	-0.146282	0.0592491	0.0898727	0.246647	-0.089581	0.24819	0.697619	0.485415	-0.0616523	0.95084
cg17385448	1	AGMAT	TRUE	No	-0.293298	0.000114131	0.000744251	0.0238303	0.759844	0.0364232	0.639263	0.0668469	0.389277	-0.398101	0.690556	-0.91479	0.360302
cg03586029	4	MGC33302	TRUE	No	-0.293285	0.000114215	0.000744335	0.0765746	0.325325	0.0976414	0.20798	-0.0189033	0.807844	-1.20118	0.22968	-0.758747	0.448004
cg00466249	17	MGC15523	TRUE	No	-0.293229	0.000114575	0.000745959	0.047283	0.543996	-0.0392183	0.613751	-0.015878	0.838135	-1.68707	0.0915907	-0.756137	0.449567
cg10709021	8	WRN	TRUE	No	0.293224	0.000114607	0.000745959	-0.136041	0.0796027	0.0496095	0.523079	-0.117083	0.130674	0.108496	0.913602	0.726566	0.467492
cg11064797	5	C5orf16	TRUE	No	0.293191	0.000114821	0.000746887	-0.112839	0.146532	0.0267415	0.730784	-0.110225	0.154925	-0.0340818	0.972812	0.693567	0.487954
cg21304187	15	CCPG1	TRUE	Yes	-0.293153	0.000115069	0.000748035	0.0903637	0.245494	0.0186374	0.810496	0.0458384	0.555185	-0.641729	0.521049	-0.732397	0.463926
cg19626078	10	KNDC1	TRUE	No	-0.293137	0.000115168	0.000748213	0.0967875	0.21339	0.0882032	0.255569	0.0288918	0.71007	-0.0694151	0.944659	-1.3605	0.173673
cg03064067	12	SLC6A15	TRUE	Yes	-0.293105	0.000115379	0.000749118	0.13781	0.0757311	-0.0159071	0.837844	-0.0611038	0.431389	0.290973	0.771072	-1.42469	0.154247
cg20530223	4	KLHL5	TRUE	Yes	-0.293035	0.000115833	0.000751309	0.13461	0.0828501	0.0567896	0.464674	0.0343949	0.658047	-0.15577	0.876214	-1.57088	0.116211
cg24076399	20	CST3	TRUE	No	-0.29303	0.000115867	0.000751309	0.101472	0.191953	0.016746	0.829419	-0.0911653	0.239889	-0.853178	0.393561	-0.452639	0.650809
cg10920427	6	BXDC1	TRUE	No	-0.29302	0.000115932	0.000751309	0.0417134	0.592484	0.0422102	0.586948	-0.0450771	0.56178	-1.79288	0.0729924	-0.0199463	0.984086
cg07387450	1	TMED5	TRUE	Yes	-0.293005	0.000116029	0.000751472	0.100897	0.194496	0.043595	0.574727	0.100812	0.193521	-1.05093	0.29329	-1.30856	0.190684
cg08392591	16	ANKRD11	TRUE	No	-0.294668	0.000116315	0.000752858	0.0331585	0.672436	0.0745734	0.339638	-0.0496046	0.525642	-0.961875	0.336112	-0.960892	0.336607
cg17398003	5	FLJ44216	TRUE	No	-0.292923	0.000116566	0.000754015	0.0767294	0.324345	-0.057603	0.458292	-0.0116631	0.880727	0.0450897	0.964036	-0.741121	0.45862
cg13526007	14	LRFN5	TRUE	Yes	-0.292818	0.000117257	0.000757442	0.0564997	0.468309	0.0093044	0.90472	0.00236043	0.975775	-0.303102	0.761812	-1.31575	0.18826
cg16817034	1	GMEB1	TRUE	No	-0.29281	0.000117311	0.000757442	0.120342	0.121355	-0.0163209	0.833685	0.0697015	0.369301	-1.11177	0.266237	-0.917321	0.358974
cg07775675	17	SPHK1	TRUE	No	-0.293649	0.000117375	0.000757442	0.128683	0.0984719	0.0140877	0.856607	0.0787199	0.311914	-1.30087	0.193301	-0.0113013	0.990983
cg16941656	13	FRY	TRUE	Yes	-0.292793	0.000117424	0.000757442	0.0745193	0.338517	0.0510247	0.51128	0.0165606	0.831279	-1.57082	0.116223	0.393856	0.693687
cg03479974	10	FBXO18	TRUE	No	-0.292788	0.000117458	0.000757442	0.0620074	0.425997	0.0374695	0.629661	0.0507603	0.513474	0.216922	0.828269	-1.31689	0.187876
cg10253484	15	SCAMP2	TRUE	No	-0.292773	0.000117552	0.00075758	0.0613506	0.430923	-0.0422091	0.586958	-0.0930063	0.230489	-1.13966	0.254429	0.177299	0.859274
cg18264687	9	MLLT3	TRUE	No	-0.293566	0.000117923	0.000759503	0.0468624	0.548809	0.0862012	0.268008	-0.0195695	0.8018	-0.718796	0.472266	-0.75984	0.44735
cg25875213	19	FLJ37549	TRUE	No	-0.292676	0.000118193	0.000760774	-0.0671065	0.388872	-0.00672315	0.931075	-0.0666969	0.390344	-1.12022	0.262619	0.670739	0.502387
cg06607866	11	AIP	TRUE	No	-0.292638	0.000118446	0.000761933	0.0912755	0.240743	0.0414751	0.593484	0.105071	0.175272	-0.363873	0.715953	-1.94036	0.0523364
cg11768886	4	STK32B	TRUE	No	-0.292588	0.000118785	0.000763483	0.0827771	0.287552	0.0118525	0.878805	-0.064495	0.406214	-0.293354	0.769252	-1.59653	0.110371
cg16155702	19	FGF21	FALSE	No	-0.29258	0.000118833	0.000763483	0.154759	0.0458303	-0.0292658	0.706489	0.117498	0.129307	-0.498057	0.618444	0.120223	0.904306
cg06440646	4	SMAD1	TRUE	No	-0.29255	0.000119039	0.000764336	-0.0495595	0.524756	0.0345268	0.656819	-0.0342645	0.659262	-0.392713	0.694531	0.0323331	0.974206
cg07483064	1	ENO1	TRUE	Yes	-0.292494	0.000119412	0.000765893	0.0278691	0.720708	0.0652603	0.400655	-0.024704	0.750593	-0.767318	0.442893	-1.323	0.185834
cg06612452	1	PINK1	TRUE	Yes	-0.292491	0.000119428	0.000765893	0.0233199	0.764836	0.0911562	0.239936	0.0345065	0.657008	-0.231281	0.817097	-1.13478	0.256467
cg17197538	12	KRAS	TRUE	Yes	-0.292454	0.000119678	0.000767026	0.0325714	0.676046	0.0847476	0.274736	-0.0297347	0.702007	-1.10283	0.270101	0.66915	0.5034
cg01747665	16	IGFALS	FALSE	No	-0.292426	0.000119864	0.000767437	0.162664	0.0357023	-0.00260557	0.97326	0.111704	0.149428	-1.22765	0.219579	-0.703687	0.481628
cg11373429	19	ICAM5	TRUE	No	-0.292423	0.000119889	0.000767437	0.143757	0.0638207	0.00560813	0.942484	0.025822	0.739702	0.607152	0.54375	-0.916325	0.359497
cg18905952	2	NRBP1	TRUE	No	-0.292369	0.000120253	0.000769296	0.110822	0.153934	0.0138448	0.858631	0.0440869	0.570414	0.337773	0.735534	-1.27988	0.200588
cg04037228	3	LIMD1	FALSE	No	-0.292358	0.000120328	0.000769305	0.0811242	0.297319	0.0731389	0.346104	0.0447181	0.564904	1.55807	0.119216	0.882706	0.377395
cg25050026	3	MFSD1	TRUE	Yes	0.292347	0.000120402	0.000769308	-0.0788593	0.311055	-0.0495602	0.523493	-0.0150897	0.84607	-0.790203	0.429409	0.00840482	0.993294
cg18530716	17	SLC16A11	TRUE	No	-0.292297	0.000120737	0.000770977	0.099592	0.200358	0.0422156	0.5869	-0.0302085	0.697489	0.189995	0.849313	-0.179181	0.857796
cg00282347	1	CHD5	TRUE	No	-0.292233	0.000121175	0.000772933	0.0988549	0.203726	0.00852886	0.912629	0.080875	0.297346	0.700558	0.483579	-2.30516	0.0211577
cg04329069	22	AP1B1	TRUE	No	-0.292226	0.000121218	0.000772933	-0.030243	0.698032	0.0691432	0.373158	-0.0480284	0.536425	-0.889818	0.373564	0	1
cg25106814	9	C9orf82	TRUE	No	-0.292201	0.000121388	0.000772933	0.0470522	0.545966	-0.0235056	0.76232	-0.00485218	0.950227	-1.0365	0.299968	-0.159593	0.873202
cg03691812	16	CORO1A	TRUE	No	-0.292198	0.00012141	0.000772933	0.0253566	0.744977	0.0056081	0.942485	-0.0731788	0.34584	0.101619	0.919059	-1.27256	0.203176
cg09192760	19	NDUFA3	TRUE	No	-0.293045	0.000121413	0.000772933	0.0884138	0.257321	0.0883625	0.256149	-0.0273161	0.726027	-1.37152	0.170211	0.535335	0.592418
cg14802310	12	TUBA3	TRUE	No	-0.292122	0.00012193	0.000775752	0.00390652	0.960039	-0.017399	0.822874	-0.0254456	0.743363	0.0143345	0.988563	0.181321	0.856115
cg04106641	2	ORC4L	FALSE	Yes	-0.292104	0.000122051	0.000776049	0.0111922	0.885853	0.0486717	0.530975	0.0201998	0.794948	-0.409692	0.682032	-0.384607	0.700528
cg19324627	11	APOA1	FALSE	No	-0.292086	0.000122176	0.000776372	0.161626	0.0369136	0.00489488	0.949789	0.0616869	0.426997	-1.23829	0.215609	-1.30295	0.19259
cg10482024	1	AK3L1	TRUE	No	-0.292046	0.000122452	0.000777653	-0.0014864	0.98479	0.191188	0.0130457	-0.0734393	0.344121	-0.338182	0.735226	-1.58247	0.113541
cg12914062	4	EXOC1	TRUE	No	-0.292026	0.000122584	0.000778018	0.0736108	0.344455	0.062183	0.423281	0.052742	0.497149	-1.33279	0.182601	-0.55839	0.576578
cg04912050	4	IDUA	TRUE	No	-0.292011	0.000122693	0.000778238	0.13855	0.0741594	0.0433927	0.576504	0.0185783	0.811086	-0.290306	0.771582	-1.11334	0.265564
cg21784498	17	TMEM97	TRUE	No	-0.291998	0.000122782	0.00077833	-0.0159486	0.837911	0.00780846	0.919983	-0.125596	0.104764	-0.805971	0.42026	0.670158	0.502757
cg23147597	19	CEACAM19	FALSE	No	0.295394	0.000123031	0.000778783	-0.0992506	0.207486	-0.00289031	0.9707	-0.0567222	0.470649	2.42972	0.0151105	0.629441	0.52906
cg05205664	11	UCP2	TRUE	Yes	-0.291955	0.000123074	0.000778783	0.0917232	0.238434	0.0341645	0.660194	0.00263435	0.972965	-0.905388	0.36526	-0.144415	0.885173
cg10218646	3	ZBTB11	TRUE	Yes	-0.291955	0.000123077	0.000778783	0.137841	0.0756666	0.0693024	0.372056	0.0519686	0.503487	0.894341	0.37114	-2.17666	0.0295058
cg17834443	8	C8orf35	TRUE	Yes	-0.291944	0.000123152	0.000778786	0.0397144	0.610353	-0.00307597	0.968435	-0.0781092	0.314228	-1.32165	0.186285	-0.213126	0.831229
cg07070940	X	HDHD1A	TRUE	No	-0.29192	0.000123317	0.00077902	0.104528	0.178838	0.0882005	0.255584	0.0137663	0.859424	-0.0332127	0.973505	-0.817288	0.413764
cg02511532	8	TAF2	TRUE	No	-0.291917	0.000123338	0.00077902	0.104023	0.180958	-0.0615247	0.428216	0.00880326	0.90983	-0.470733	0.637832	-1.06541	0.28669
cg20572838	17	EME1	TRUE	No	-0.291903	0.000123438	0.000779181	0.0825815	0.288696	0.103329	0.182574	0.0209695	0.787317	-0.864188	0.387485	-1.93964	0.0524238
cg14541311	14	MYH6	TRUE	No	-0.291891	0.00012352	0.000779228	0.179895	0.0200025	-0.0375569	0.628862	0.0949024	0.221082	-0.371277	0.710431	-1.2503	0.211189
cg05130485	2	CASP8	FALSE	No	-0.291865	0.0001237	0.000779857	0.0881774	0.25715	0.00350583	0.964026	-0.083558	0.281555	0.553109	0.580189	0.498699	0.617992
cg04518106	17	RPL26	TRUE	No	-0.291818	0.000124021	0.000779857	0.043231	0.579079	-0.0111815	0.885618	-0.0436222	0.574488	-0.911299	0.362138	0.847084	0.396949
cg21379816	1	SRM	TRUE	Yes	-0.291816	0.000124037	0.000779857	0.0569118	0.465066	0.0621402	0.423601	0.0253031	0.74475	-0.831974	0.405424	-2.03718	0.0416317
cg11403598	16	COG8	FALSE	No	0.291803	0.000124129	0.000779857	-0.0507409	0.51491	-0.0375885	0.628573	-0.0782064	0.313624	0.315258	0.752566	0.856119	0.391932
cg23640701	12	ACVRL1	TRUE	No	-0.291792	0.000124207	0.000779857	0.148315	0.0557669	0.0167621	0.829257	0.0906965	0.242325	-0.703911	0.481488	-1.57547	0.115147
cg20370277	3	NCKIPSD	TRUE	Yes	-0.29697	0.000124302	0.000779857	-0.0179006	0.821683	0.0349284	0.659026	-0.0513059	0.516734	-0.555704	0.578413	0.960329	0.33689
cg23970523	19	FKBP8	TRUE	No	-0.291768	0.00012437	0.000779857	0.105091	0.176496	0.032188	0.67873	0.00694355	0.928821	-1.43463	0.151393	-0.463389	0.643086
cg06945625	6	SERPINB6	TRUE	No	-0.291766	0.000124386	0.000779857	0.0718759	0.355976	-0.0113841	0.88356	-0.0100926	0.896691	-1.19119	0.23358	-1.48861	0.13659
cg18430208	X	CA5B	TRUE	No	-0.322012	0.000124423	0.000779857	0.145908	0.0888914	-0.0137295	0.873484	0.0700687	0.415863	2.05439	0.0399382	-0.0580679	0.953695
cg15870225	12	RNF41	TRUE	No	0.291754	0.000124469	0.000779857	-0.142105	0.066963	0.00999953	0.897639	-0.0666806	0.390461	0.410173	0.681679	0.609376	0.542275
cg08304608	20	TUBB1	FALSE	No	-0.291752	0.000124486	0.000779857	0.100577	0.19592	0.0679465	0.381506	0.121019	0.118141	-0.269162	0.787805	-1.68084	0.0927938
cg02937479	6	FKBPL	TRUE	No	-0.291747	0.000124515	0.000779857	0.117152	0.131616	0.071311	0.358323	0.00890547	0.908787	-0.170956	0.864258	-0.477376	0.633095
cg21235838	10	SORBS1	TRUE	No	-0.291714	0.000124745	0.00078083	0.101101	0.193589	0.055002	0.47887	-0.0316397	0.683907	-0.247963	0.804163	-1.07086	0.284234
cg15693363	7	GARS	TRUE	Yes	-0.291685	0.000124953	0.00078134	0.113678	0.143533	0.0475311	0.540657	0.00538673	0.944751	-0.154747	0.877021	-1.91901	0.054983
cg19434936	9	MGC31967	TRUE	No	-0.291681	0.000124976	0.00078134	0.127659	0.100164	0.0195124	0.801779	0.00144803	0.985137	-0.179939	0.8572	-0.621386	0.534345
cg15768270	11	NUDT22	TRUE	No	-0.292434	0.000125634	0.000784902	0.124632	0.109625	0.0431211	0.580044	0.0186494	0.81094	-1.03463	0.300843	-0.552348	0.58071
cg10691259	1	TRSPAP1	TRUE	No	-0.29856	0.000125696	0.000784902	0.211329	0.00749509	0.0327248	0.681216	-0.0408415	0.60811	-1.30321	0.192504	-0.528485	0.597163
cg18855178	19	PCSK4	TRUE	No	-0.291552	0.000125887	0.000785626	0.123785	0.110986	-0.0128791	0.868398	0.0134803	0.862315	-0.381751	0.702646	-1.15596	0.247698
cg20506766	3	MFN1	TRUE	No	-0.291539	0.000125979	0.00078573	0.0850525	0.274461	0.0435678	0.574966	0.0405622	0.601646	-0.664986	0.506059	-1.67006	0.0949082
cg06839953	1	C1orf160	TRUE	No	-0.291528	0.000126054	0.00078573	0.0856	0.271372	0.0665311	0.391526	-0.0591572	0.446234	0.31456	0.753096	-0.829679	0.40672
cg16367027	9	POLE3	FALSE	No	0.295782	0.000126401	0.000787405	-0.103414	0.190343	0.00290079	0.970684	0.0324428	0.680983	0.852086	0.394166	0.259467	0.795275
cg01104423	7	EIF2AK1	TRUE	No	-0.291457	0.000126553	0.000787405	0.0501328	0.519966	-0.00705507	0.927681	-0.0148009	0.84898	-1.58654	0.112617	0.434534	0.663901
cg08653874	14	SFRS5	TRUE	No	-0.291453	0.000126583	0.000787405	0.115795	0.136176	0.0492073	0.526459	0.00545023	0.944101	-1.36678	0.171695	0.229739	0.818294
cg01513661	22	SAPS2	TRUE	No	-0.291447	0.000126624	0.000787405	0.106387	0.171192	-0.0172294	0.824572	0.0554102	0.475608	-0.697744	0.485337	-1.51142	0.130682
cg01611640	11	LOC58486	TRUE	No	-0.291394	0.000127001	0.000789279	0.08848	0.255514	-0.0234137	0.763222	-0.0291847	0.707265	-0.256629	0.797466	-0.81138	0.417148
cg25341653	16	ELMO3	TRUE	No	-0.29131	0.000127597	0.00079208	0.144037	0.0632985	-0.030927	0.690659	0.165182	0.0323756	-0.789227	0.429979	0.15789	0.874543
cg04868764	15	SPINT1	TRUE	No	-0.291301	0.000127662	0.00079208	-0.0212603	0.785076	0.0729837	0.347131	0.0201222	0.795719	0.440502	0.659573	-1.05126	0.293139
cg11812218	3	GHSR	TRUE	Yes	0.291299	0.000127679	0.00079208	-0.13774	0.0758829	0.0107389	0.890116	-0.0465594	0.548974	0.539134	0.589795	0.417165	0.676557
cg14631703	19	EIF3S12	TRUE	No	-0.29125	0.000128027	0.000793768	0.0694907	0.372204	0.0303802	0.695854	0.0190804	0.80608	-0.401581	0.687993	-1.42929	0.152922
cg08319991	4	UCHL1	TRUE	No	-0.29123	0.000128174	0.000794208	0.107954	0.164936	0.0288101	0.710853	0.0683735	0.378515	-0.779516	0.435676	-0.545539	0.585383
cg24650229	3	IGSF11	TRUE	Yes	-0.291167	0.000128626	0.000796537	0.207315	0.00718273	-0.0507927	0.513205	0.0380277	0.624564	-1.33585	0.181599	-1.52759	0.126614
cg24760768	6	DNAH8	TRUE	No	0.291976	0.000128882	0.00079765	-0.0217254	0.781143	-0.0397157	0.610341	0.0132234	0.865318	0.494746	0.62078	0.751414	0.452403
cg24957240	12	MTERFD3	TRUE	Yes	-0.292764	0.000129339	0.00079976	0.109741	0.160566	-0.00457497	0.953351	-0.0180604	0.817351	0.00162137	0.998706	-0.641131	0.521437
cg18871670	3	ANAPC13	TRUE	No	-0.291063	0.000129376	0.00079976	0.139555	0.072063	0.0223904	0.773284	0.022115	0.775998	-0.813129	0.416144	-1.68444	0.0920963
cg20333306	13	RB1	TRUE	Yes	0.29532	0.000129667	0.000800649	-0.156926	0.0461251	-0.0217572	0.7828	-0.104758	0.183244	0.829623	0.406752	1.16309	0.244793
cg07862358	5	MYO10	TRUE	No	-0.291022	0.000129673	0.000800649	0.139862	0.0714344	0.0580727	0.454629	-0.0200514	0.796421	-0.647042	0.517605	-0.875157	0.381488
cg23427565	19	ATG4D	TRUE	Yes	-0.290939	0.000130271	0.000803553	0.0411819	0.597212	0.0954519	0.218408	0.0254263	0.743551	-0.34711	0.728508	-1.12369	0.261147
cg16763895	19	ILVBL	TRUE	Yes	-0.29178	0.000130297	0.000803553	0.142877	0.0663041	0.0688733	0.376477	-0.112022	0.149497	-1.50119	0.133306	0.0464469	0.962954
cg19390148	19	DDA1	TRUE	Yes	-0.290896	0.000130585	0.000804836	0.0819474	0.292427	0.0403329	0.603703	0.0421557	0.587431	-1.22843	0.219287	0.531517	0.595061
cg01322134	1	WNT3A	TRUE	No	-0.290886	0.000130659	0.000804836	0.12922	0.096047	0.0187243	0.80963	0.06993	0.36773	-0.385314	0.700005	-0.439505	0.660296
cg02815516	19	ANKRD25	TRUE	No	-0.290833	0.000131042	0.000806336	0.14886	0.0548636	-0.120137	0.120867	0.134317	0.0825952	-0.646129	0.518196	-1.51631	0.129442
cg18149919	8	SIAHBP1	TRUE	No	-0.29083	0.000131064	0.000806336	0.15966	0.039303	0.0188489	0.808387	-0.000599023	0.993851	-1.47288	0.140784	-1.51408	0.130005
cg04856685	3	MAP4	TRUE	No	-0.290821	0.000131134	0.000806336	0.0276312	0.722995	-0.0131032	0.86613	-0.0510997	0.510658	-0.0954191	0.923982	0.835604	0.403378
cg05011232	17	ETV4	TRUE	No	0.290797	0.000131305	0.000806512	-0.168324	0.0296731	0.0138716	0.85836	-0.0759079	0.328102	0.908686	0.363516	0.469437	0.638757
cg09593402	5	LNPEP	TRUE	No	-0.290796	0.000131317	0.000806512	0.0979132	0.208088	-0.0174901	0.821962	-0.00878302	0.910036	-1.13136	0.257905	-1.39718	0.162361
cg18107072	16	CGI-38	TRUE	No	0.290774	0.000131474	0.000807002	-0.05252	0.500264	-0.0188569	0.808307	-0.0868283	0.263082	0.762122	0.445987	0.704483	0.481132
cg20259398	7	CDCA7L	TRUE	Yes	-0.290746	0.000131684	0.000807611	0.124346	0.109366	0.0486365	0.531272	0.0417706	0.590853	0.422439	0.672705	-2.24842	0.0245497
cg22190861	2	GPR155	TRUE	No	-0.290718	0.000131885	0.000807611	0.0465261	0.550469	0.0475724	0.540305	-0.000979337	0.989948	-1.01655	0.309367	0.168094	0.866509
cg11059483	14	ESR2	TRUE	No	-0.290715	0.000131909	0.000807611	-0.0131996	0.865559	0.0198344	0.798577	-0.118294	0.126715	-0.693508	0.487991	0.823287	0.410345
cg21039822	17	PCYT2	TRUE	No	-0.290711	0.000131938	0.000807611	0.040346	0.604682	0.0123656	0.873601	-0.0284886	0.713938	-0.698075	0.48513	-0.318302	0.750256
cg04380513	5	ST8SIA4	TRUE	No	-0.291547	0.000131998	0.000807611	0.128331	0.0994032	0.0488899	0.53038	-0.0401053	0.60684	-0.92469	0.355127	0.817232	0.413796
cg04095468	9	SECISBP2	TRUE	No	-0.296756	0.000132082	0.000807611	0.125525	0.113742	0.0886333	0.263537	0.0329148	0.678508	-1.39851	0.161961	-0.502592	0.615251
cg09470640	12	PTPRO	TRUE	Yes	-0.290687	0.000132118	0.000807611	0.142514	0.0661737	0.140975	0.0683465	-0.0156133	0.840798	-2.12683	0.0334341	-0.0770103	0.938615
cg17018527	15	TM6SF1	TRUE	No	0.29066	0.000132318	0.000807611	-0.108903	0.161232	0.0128913	0.868276	-0.0766726	0.323238	0.580328	0.561694	0.0902827	0.928063
cg00117172	1	RUNX3	TRUE	No	-0.290655	0.000132351	0.000807611	0.121295	0.11841	0.0678139	0.382438	-0.0106638	0.890881	0.41235	0.680083	-1.30286	0.192623
cg02689825	20	PCNA	TRUE	No	-0.291498	0.000132357	0.000807611	0.0216967	0.781425	-0.00504704	0.948387	-0.088617	0.254776	-0.354432	0.723015	-0.110935	0.911668
cg17096191	1	NOS1AP	TRUE	No	-0.290645	0.000132423	0.000807611	0.0281804	0.71772	-0.00229927	0.976402	0.0189286	0.807593	-0.374317	0.708169	-2.07179	0.0382854
cg19288520	8	SLC25A32	TRUE	Yes	-0.290629	0.000132543	0.000807872	0.0652893	0.401873	0.0140528	0.856529	0.0727527	0.348664	-0.739135	0.459825	-1.09775	0.272312
cg10716607	9	TOPORS	TRUE	No	-0.293123	0.000132974	0.000809993	0.0249875	0.75079	0.0524831	0.503181	-0.061508	0.432558	-0.943845	0.345249	-0.220616	0.825391
cg06792911	1	SLC2A1	TRUE	No	-0.290561	0.000133046	0.000809993	-0.0036673	0.962484	0.0316819	0.683508	-0.0391335	0.614519	-1.13913	0.25465	-1.23323	0.217488
cg21553524	2	MGC33926	TRUE	No	-0.290516	0.000133384	0.000811515	0.159852	0.0390642	0.0683788	0.378478	0.0388314	0.617256	-1.09742	0.272458	0.520123	0.602978
cg20041257	19	DNM2	TRUE	No	-0.290497	0.00013352	0.000811515	0.0630383	0.418331	-0.00873167	0.91056	-0.0506537	0.51436	-0.669561	0.503137	-1.43142	0.15231
cg15061008	22	CABIN1	TRUE	No	-0.290496	0.000133529	0.000811515	0.066287	0.394703	0.0914843	0.238242	-0.00815404	0.916454	-0.711195	0.476963	-1.712	0.0868974
cg26301777	13	NARG1L	TRUE	Yes	0.290451	0.000133867	0.000812777	-0.108618	0.162337	-0.00822425	0.915738	-0.0223867	0.77332	0.369723	0.711589	1.67914	0.0931248
cg04244987	3	NCKIPSD	TRUE	No	-0.290447	0.000133892	0.000812777	0.0969776	0.212487	0.146587	0.0579535	0.0233812	0.763541	0.0211605	0.983118	-1.39692	0.162436
cg12181621	6	HIST1H3I	TRUE	No	-0.290366	0.000134504	0.000816018	0.0874621	0.261045	0.0449782	0.56264	0.0187517	0.809356	-0.18489	0.853315	-1.31802	0.187497
cg02847216	18	CTAGE1	TRUE	No	-0.290346	0.000134651	0.000816314	0.123051	0.113135	-0.0861538	0.266823	0.052793	0.496732	-1.35677	0.174854	-1.07073	0.284289
cg10569414	21	C21orf121	FALSE	Yes	-0.290338	0.000134709	0.000816314	0.129092	0.0963792	-0.0125132	0.872106	0.208078	0.0067985	-1.19487	0.23214	-0.952516	0.340835
cg14932684	12	YAF2	TRUE	Yes	0.290306	0.000134954	0.00081668	-0.0839	0.28104	0.0797495	0.304142	-0.0548429	0.480145	0.723976	0.46908	-0.0975385	0.922299
cg13724288	9	VPS13A	FALSE	Yes	-0.2903	0.000134995	0.00081668	0.12157	0.117572	0.0922322	0.23441	0.00411998	0.95773	-0.774156	0.438838	-0.919645	0.357758
cg07663789	5	NPR3	TRUE	Yes	-0.290299	0.000135007	0.00081668	-0.0317259	0.683999	0.0369845	0.634105	-0.00873422	0.910534	-0.540237	0.589034	0.180545	0.856724
cg22658985	9	WDR40A	TRUE	No	0.290289	0.000135082	0.00081668	-0.158631	0.0406043	0.0414082	0.594079	-0.10535	0.174122	0	1	0.234662	0.814471
cg13456653	7	DNAJB6	TRUE	No	-0.290278	0.000135164	0.000816704	0.143057	0.065138	0.0298175	0.701216	-0.0388524	0.617065	-0.318672	0.749976	-0.26027	0.794656
cg03475172	10	USP6NL	FALSE	No	-0.29025	0.00013537	0.000816893	0.140472	0.0701943	0.087677	0.258427	0.00828558	0.915112	0.455094	0.649042	-2.48263	0.0130418
cg25139619	13	C13orf25	TRUE	No	-0.290246	0.000135402	0.000816893	0.0837091	0.28214	0.0110262	0.887196	-0.0091368	0.906428	-1.40868	0.15893	0.776662	0.437358
cg08274234	7	SEMA3E	TRUE	No	-0.290228	0.000135537	0.000816893	0.144768	0.0619561	0.00778545	0.920218	-0.0001495	0.998465	-0.340402	0.733554	-1.20693	0.227461
cg27388792	11	DPP3	TRUE	No	-0.290228	0.00013554	0.000816893	0.0440128	0.572229	0.00560921	0.942473	-0.0262011	0.736021	-0.262167	0.793193	-0.918339	0.358441
cg12091944	2	BARD1	TRUE	No	-0.290222	0.000135586	0.000816893	0.0404073	0.604132	-0.0200404	0.796531	0.0438442	0.57254	-0.188387	0.850573	-1.25828	0.208291
cg16546489	17	HSD17B1	FALSE	Yes	0.298033	0.000135921	0.000818439	-0.0703332	0.379866	0.00696084	0.930607	-0.0814762	0.307269	1.76073	0.0782834	0.508667	0.610985
cg12724827	X	FSHPRH1	FALSE	No	0.30556	0.000136052	0.000818756	-0.0933381	0.254321	0.0751094	0.35936	-0.0519739	0.526219	-2.02215	0.0431608	0.920007	0.357569
cg06777581	6	RNF8	TRUE	No	-0.290104	0.00013648	0.000820442	0.017951	0.817894	-0.0407522	0.599942	-0.10456	0.177389	0.933411	0.350608	-0.179119	0.857845
cg20882852	6	PKIB	TRUE	No	-0.290103	0.000136489	0.000820442	0.0294877	0.705219	-0.0264321	0.73378	0.00150635	0.984539	-0.33646	0.736524	-0.831939	0.405444
cg07473175	12	AMIGO2	TRUE	Yes	-0.290082	0.000136647	0.00082055	0.049712	0.52348	0.0402894	0.604094	-0.0627232	0.419257	-0.126053	0.89969	-0.0647605	0.948365
cg25946758	10	PHYHIPL	TRUE	No	0.29008	0.000136664	0.00082055	-0.118059	0.128633	0.151165	0.0504708	0.0324177	0.676566	0.29364	0.769033	-1.40236	0.160808
cg23739862	12	PRMT8	TRUE	No	-0.29001	0.000137192	0.000822811	0.07649	0.325861	0.0630294	0.416985	-0.0106491	0.89103	-0.83002	0.406527	0.480496	0.630875
cg01400401	19	C19orf30	TRUE	No	-0.292557	0.000137198	0.000822811	0.0716838	0.361688	0.0843272	0.281531	-0.0140907	0.857442	-0.980117	0.327029	-2.52622	0.0115296
cg02102644	17	AP1GBP1	TRUE	No	-0.289983	0.000137399	0.000823544	0.137289	0.076857	0.0590089	0.447377	-0.011709	0.880261	0.105757	0.915775	0.112873	0.910131
cg09002774	17	SLC35B1	TRUE	No	-0.28992	0.000137886	0.000825989	0.0777442	0.317968	0.0110816	0.886633	0.00412279	0.957701	-0.0288247	0.977004	-1.63234	0.102609
cg07200897	3	HSPBAP1	TRUE	No	-0.289881	0.000138181	0.000827138	0.0281866	0.71766	0.051578	0.506705	-0.0249529	0.748163	-1.74641	0.0807389	0.776777	0.43729
cg09497789	1	SPAG17	TRUE	No	-0.289874	0.000138236	0.000827138	0.0899174	0.247843	0.00294172	0.969812	0.0562612	0.468846	-0.996172	0.319167	-0.962128	0.335985
cg24355091	3	PSARL	TRUE	Yes	0.289822	0.000138638	0.000828306	-0.0832165	0.284992	0.0417185	0.591316	-0.0589621	0.447739	0.401471	0.688074	0.945906	0.344197
cg13450057	4	POLN	FALSE	No	0.291508	0.000138666	0.000828306	-0.151622	0.0518878	-0.00207757	0.978806	-0.0236037	0.762761	1.07943	0.280398	0.418477	0.675598
cg14306534	6	ZBTB2	TRUE	No	-0.289818	0.000138669	0.000828306	0.0577767	0.458299	0.0498049	0.521442	-0.000287299	0.997051	-0.578355	0.563025	-1.59054	0.111713
cg14514226	1	TMCC2	TRUE	No	-0.289806	0.000138762	0.000828388	0.121076	0.119083	-0.0139279	0.857791	0.0145683	0.851326	-0.184219	0.853842	-0.915622	0.359865
cg23448096	15	LYSMD4	TRUE	No	-0.289768	0.000139052	0.000829646	0.0442695	0.569988	0.0605647	0.435471	-0.061374	0.42935	-0.91499	0.360197	-0.182108	0.855498
cg22915732	8	MGC34646	TRUE	No	-0.293137	0.000139362	0.000831021	0.0718366	0.362154	-0.0206097	0.793366	-0.0832233	0.289388	-1.21762	0.223368	0.0203497	0.983764
cg18277754	2	ALK	TRUE	No	-0.289688	0.000139675	0.000832413	0.12734	0.101023	0.0921122	0.235021	-0.0507027	0.513953	0.172314	0.863191	-1.27267	0.203134
cg09146695	4	LEF1	TRUE	Yes	-0.289623	0.000140177	0.000834929	0.170166	0.0279084	0.022739	0.769852	0.0880409	0.256448	-0.420822	0.673885	-0.722925	0.469726
cg10301990	8	UBXD6	TRUE	No	-0.289573	0.000140568	0.000836781	0.00544961	0.944276	0.00320327	0.967129	-0.0537	0.489355	-0.327259	0.743472	-1.14035	0.254142
cg23113963	16	SCNN1B	TRUE	Yes	-0.289512	0.000141048	0.00083916	0.0565269	0.468095	0.0335918	0.665544	-0.0299522	0.699931	-0.172441	0.863091	-0.265326	0.790758
cg02917381	15	MEIS2	TRUE	Yes	-0.289483	0.000141274	0.000840027	0.0705367	0.365033	0.0194417	0.802483	-0.0258701	0.739235	-0.68764	0.49168	-0.879993	0.378863
cg03475420	22	RTN4R	TRUE	No	-0.289424	0.000141736	0.000842295	0.0487085	0.531908	-0.016967	0.827202	0.0267487	0.730714	-0.432811	0.665152	0.0723322	0.942338
cg16179125	20	CTSZ	TRUE	No	-0.289401	0.000141914	0.000842656	0.0666215	0.392316	0.0597536	0.441656	-0.0211571	0.78546	0.0534963	0.957336	-0.982383	0.325911
cg23110832	17	FAM100B	TRUE	No	-0.289396	0.000141958	0.000842656	0.162702	0.035659	0.106151	0.170849	-0.050269	0.517563	0.426639	0.669642	-1.47729	0.139599
cg15733266	2	FLJ10996	TRUE	Yes	0.289385	0.000142039	0.000842658	-0.1494	0.0539797	-0.0861257	0.266979	0.0619093	0.425329	0.688467	0.491159	0.930995	0.351856
cg07223164	4	DC2	TRUE	No	-0.289373	0.000142133	0.000842737	0.0122372	0.875278	0.0574285	0.459657	-0.00429815	0.955904	0.745153	0.456179	-1.06544	0.286677
cg10065416	17	MPP3	TRUE	No	-0.289353	0.000142297	0.000843232	0.071693	0.357205	0.0908744	0.241398	0.000338461	0.996526	-0.461854	0.644186	-1.60023	0.109547
cg24889744	20	C20orf28	TRUE	Yes	0.289327	0.000142498	0.000843864	-0.139822	0.0715151	0.0397996	0.608502	-0.0776396	0.317155	0.489136	0.624745	-0.191	0.848525
cg17880199	16	MYH11	TRUE	No	-0.289316	0.000142589	0.000843864	0.0985445	0.205156	0.0584704	0.451541	0.0329667	0.671403	-0.208947	0.83449	-1.30574	0.191642
cg18958531	19	M6PRBP1	TRUE	No	-0.289309	0.000142646	0.000843864	0.0628084	0.420034	0.0296811	0.702519	-0.0297419	0.701939	-0.0308361	0.9754	-0.270037	0.787131
cg21402035	22	GALR3	FALSE	Yes	-0.289289	0.000142798	0.000844286	0.147497	0.0571475	-0.0576968	0.457559	0.107632	0.164926	-1.27345	0.20286	-1.74465	0.0810454
cg18728325	19	ZNF224	TRUE	No	-0.289268	0.00014297	0.000844825	0.0652263	0.402328	-0.0328412	0.672583	-0.0347523	0.654721	-0.664903	0.506112	-1.0658	0.286515
cg01961936	X	NXF3	TRUE	Yes	0.289242	0.000143177	0.00084557	-0.0986688	0.204583	0.0857176	0.269261	-0.0417192	0.59131	0.39509	0.692776	1.06047	0.288931
cg26678313	12	LRP1	TRUE	No	-0.290018	0.000143681	0.000848068	0.116387	0.135361	-0.00344782	0.964728	-0.0744234	0.339141	-1.68228	0.0925139	0.715007	0.474605
cg21548414	6	CLIC5	TRUE	No	-0.289157	0.000143848	0.000848574	-0.0356974	0.646957	-0.0100146	0.897486	0.0131669	0.865486	0.0437511	0.965103	-1.75285	0.0796275
cg21420531	2	SLC5A6	FALSE	No	-0.292546	0.000143961	0.000848762	0.0548302	0.486954	-0.0237052	0.76319	-0.0600595	0.4449	-1.49968	0.133698	-1.0485	0.29441
cg25438440	3	CLDND1	TRUE	No	-0.289108	0.000144239	0.000849843	0.103222	0.18436	0.0493037	0.525648	-0.0451573	0.561084	-1.03595	0.300224	-0.328414	0.742598
cg08041019	12	ATXN2	TRUE	No	-0.2891	0.000144307	0.000849843	0.123038	0.113176	0.00559076	0.942662	0.000384175	0.996057	-0.202276	0.839701	-1.48684	0.137058
cg13683440	3	MGC39662	TRUE	No	-0.289068	0.000144565	0.000850883	0.131701	0.0897793	0.000415616	0.995734	0.0964809	0.213462	-0.943433	0.34546	-1.17738	0.239043
cg22732515	19	ETHE1	TRUE	Yes	-0.289019	0.000144956	0.000852413	0.0753544	0.333116	-0.00280467	0.971218	-0.00813524	0.916646	-0.778677	0.43617	-1.52063	0.128353
cg05497107	5	RUFY1	TRUE	Yes	-0.289015	0.000144988	0.000852413	-0.00721405	0.926279	0.02093	0.787709	-0.00816893	0.916302	-0.0309696	0.975294	-1.56396	0.117827
cg15134649	16	MT1E	TRUE	Yes	-0.288996	0.000145139	0.000852821	0.0547589	0.482147	0.107866	0.164004	0.00412637	0.957664	0.440098	0.659866	-0.705331	0.480604
cg08478189	2	KLF7	TRUE	No	-0.288969	0.000145355	0.00085361	0.123446	0.111975	0.01946	0.802301	0.0825437	0.287457	0.252628	0.800556	-1.68252	0.0924679
cg25371038	22	TOP3B	TRUE	No	-0.288952	0.000145492	0.000853626	0.114279	0.141416	0.0420387	0.58847	-0.0164173	0.832717	0.100284	0.920119	-1.17566	0.23973
cg03117949	21	USP16	TRUE	No	-0.288949	0.000145521	0.000853626	0.0847076	0.276419	-0.0277705	0.720846	-0.0731294	0.346167	-0.460575	0.645103	0.00286053	0.997718
cg19884262	10	FLJ46831	TRUE	No	-0.288915	0.00014579	0.000854724	0.0132557	0.864993	-0.0115097	0.882285	-0.0231795	0.765522	-0.534877	0.592735	-0.724462	0.468782
cg17176395	8	RAB2	TRUE	No	-0.288903	0.000145887	0.000854814	0.0984606	0.205544	0.0237319	0.760102	0.0400022	0.606677	-0.631775	0.527534	-1.04441	0.296294
cg26986815	2	CASP8	TRUE	Yes	-0.288891	0.000145983	0.000854857	0.170685	0.0274273	-0.0823924	0.288344	0.0743252	0.338317	-1.34347	0.179119	-0.461101	0.644726
cg06276114	11	BIRC2	TRUE	No	-0.288882	0.000146058	0.000854857	0.152381	0.0493102	0.0347156	0.655062	0.0263557	0.734521	-0.29816	0.765581	-1.1658	0.243697
cg18273566	1	LOC148898	TRUE	No	-0.288857	0.000146264	0.000855584	0.0750663	0.334973	0.157349	0.0416549	0.10831	0.162265	0.340184	0.733718	-1.57464	0.115339
cg15078479	14	PARP2	TRUE	No	-0.288843	0.000146373	0.000855686	0.130601	0.092515	0.0612275	0.430454	0.0588125	0.448893	-0.617225	0.537086	-1.64729	0.0994992
cg03167763	1	UBXD3	TRUE	No	-0.288826	0.000146512	0.000855686	0.17395	0.0245624	0.0414987	0.593273	-0.00744072	0.92374	0.00487074	0.996114	-1.18009	0.237963
cg03785807	3	GBE1	TRUE	No	-0.288824	0.000146527	0.000855686	0.122023	0.116202	0.0322937	0.677734	0.0781711	0.313843	0.585257	0.558375	-1.50473	0.132394
cg11662098	6	GOPC	TRUE	No	-0.288793	0.000146785	0.000856341	0.12901	0.096591	0.0225003	0.772201	-0.0456043	0.557209	1.12372	0.261131	-1.6482	0.0993112
cg10497569	6	RAB23	TRUE	No	-0.288789	0.000146815	0.000856341	0.130872	0.0918359	0.00387618	0.960229	-0.0103922	0.893642	0.55442	0.579291	-1.52633	0.126927
cg13056269	2	MCM6	TRUE	No	-0.28878	0.000146885	0.000856341	0.0778409	0.317364	0.0766252	0.323538	-0.0612665	0.430161	-0.419597	0.67478	-1.294	0.195666
cg02309273	1	INPP5B	FALSE	No	-0.28875	0.000147133	0.000856873	0.0541244	0.487245	0.00957215	0.901992	0.116852	0.131442	0.00480454	0.996167	-2.603	0.00924128
cg19596204	19	ISYNA1	TRUE	No	-0.288746	0.000147164	0.000856873	0.0800549	0.303753	0.0643173	0.407511	0.0818231	0.2917	-0.426541	0.669714	-1.65613	0.0976945
cg17795240	8	GATA4	TRUE	No	0.288723	0.000147354	0.000856873	-0.075845	0.329969	0.0211679	0.785354	-0.0111182	0.886261	0.833875	0.404351	-0.130997	0.895777
cg12452946	4	MGC33302	TRUE	No	-0.288721	0.000147371	0.000856873	0.0905062	0.244747	-0.0333801	0.667527	0.0188145	0.80873	-0.886506	0.375345	-1.1554	0.247925
cg02344238	11	FKSG44	TRUE	No	0.288709	0.000147464	0.000856873	-0.146477	0.0589077	-0.0533771	0.491975	-0.0592493	0.445525	0.495581	0.62019	0.557783	0.576992
cg24650353	7	HIP1	TRUE	No	-0.288709	0.000147468	0.000856873	0.100365	0.19687	0.0243372	0.754176	-0.0283572	0.715201	-1.36886	0.171045	0.756496	0.449352
cg21076470	1	MRPS14	TRUE	Yes	-0.288606	0.000148307	0.000861269	-0.0574295	0.461008	0.00724328	0.925757	-0.0923574	0.233772	0.0200594	0.983996	-0.216652	0.828479
cg26832879	19	TFPT	FALSE	No	0.292842	0.000148545	0.000862172	-0.053927	0.495518	-0.0231875	0.768911	0.0407652	0.605391	1.11407	0.26525	0.757213	0.448922
cg02899772	16	EFCBP2	TRUE	No	-0.288555	0.000148731	0.000862535	0.114133	0.141928	-0.04854	0.532089	0.0568954	0.463841	0.0734492	0.941449	-1.24926	0.211572
cg01468621	11	BRSK2	TRUE	No	-0.28854	0.000148849	0.000862535	0.108883	0.16131	0.0633313	0.414753	0.00823595	0.915618	-1.49205	0.135687	-0.0198833	0.984136
cg17747332	19	SMARCA4	TRUE	Yes	-0.28854	0.000148855	0.000862535	0.101996	0.189652	0.033772	0.663859	0.0608772	0.433102	-0.502043	0.615638	-1.90753	0.056452
cg14026971	11	MLSTD2	TRUE	No	-0.28852	0.000149013	0.000862972	0.0926056	0.233929	0.0857595	0.269026	-0.00296132	0.969611	-0.355492	0.722221	-1.18415	0.236355
cg26446827	20	ZNF133	TRUE	Yes	0.288495	0.000149221	0.000863336	-0.11567	0.136604	0.034753	0.654714	-0.0912351	0.239528	0.687792	0.491584	0.592485	0.553526
cg15796978	2	LHCGR	TRUE	Yes	0.288493	0.000149241	0.000863336	-0.125523	0.106022	0.117828	0.128228	-0.116402	0.132945	-0.279018	0.780231	0.488684	0.625066
cg04155793	16	CDK10	TRUE	No	0.28931	0.000149408	0.000863824	-0.172939	0.0258711	0.0081082	0.917173	0.0524772	0.500613	-0.285455	0.775295	-0.190421	0.848979
cg01938354	14	KIAA0423	TRUE	No	-0.288439	0.000149686	0.000864952	-0.00777832	0.920531	-0.0011844	0.987843	-0.114185	0.140541	-0.422223	0.672862	0.0130885	0.989557
cg01615080	2	ACYP2	TRUE	No	-0.288381	0.000150165	0.00086605	0.182769	0.0180735	0.0744705	0.33737	0.0411831	0.596089	0.0467597	0.962705	-0.609989	0.541869
cg27305662	6	C6orf15	FALSE	No	0.288372	0.000150243	0.00086605	-0.0431543	0.579753	-0.0155544	0.84139	0.0267126	0.731064	-0.24846	0.803778	0.0508632	0.959435
cg17066382	12	LMBR1L	TRUE	No	-0.288367	0.000150284	0.00086605	-0.00564495	0.942282	0.0325173	0.675628	-0.157865	0.040981	-0.213026	0.831307	-0.415916	0.677471
cg12317676	19	CARM1	TRUE	No	-0.288366	0.000150294	0.00086605	0.151053	0.0513471	0.0208423	0.788577	0.0857891	0.26886	0.261472	0.793728	-1.6327	0.102532
cg02271621	11	DUSP8	TRUE	No	-0.288363	0.000150316	0.00086605	0.0859232	0.26956	0.0206914	0.790072	0.00398507	0.959113	-0.453643	0.650086	-0.94276	0.345803
cg25077654	21	DSCR2	TRUE	Yes	-0.288356	0.000150373	0.00086605	0.163281	0.0349986	0.0851938	0.272208	0.0382443	0.622591	0.115114	0.908355	-1.05695	0.290533
cg23244913	6	HCG9	TRUE	No	-0.28832	0.000150674	0.000867219	0.0872401	0.262262	0.0159616	0.837295	0.00654915	0.932855	-2.14827	0.031692	-0.879265	0.379257
cg27176392	19	GNG7	TRUE	No	0.289994	0.000150742	0.000867219	-0.115042	0.141185	0.0101673	0.896559	-0.0201143	0.797008	1.33006	0.183498	0.591975	0.553867
cg03294557	18	SERPINB4	FALSE	No	0.289983	0.000150834	0.000867271	-0.128148	0.100934	0.0242206	0.756753	0.00180847	0.981551	0.863071	0.388098	0.124111	0.901227
cg06479426	20	SLCO4A1	TRUE	No	-0.288243	0.000151316	0.000869528	0.105957	0.172938	0.0576838	0.457661	-0.0389276	0.616383	-0.849789	0.395442	-0.587739	0.556708
cg11176095	6	GPR126	TRUE	Yes	-0.28823	0.000151427	0.000869528	-0.0149962	0.847469	-0.0128244	0.868953	0.0723768	0.351166	-0.600296	0.548309	-2.46907	0.0135464
cg20415809	2	ITGA4	TRUE	No	-0.288224	0.000151476	0.000869528	0.0909774	0.242289	0.0315453	0.684799	0.00403385	0.958613	-1.2202	0.222388	0.118415	0.905739
cg07503829	11	SIRT3	TRUE	Yes	-0.288192	0.00015174	0.000870565	0.119764	0.123167	0.0355211	0.647589	0.025641	0.741461	-0.96745	0.333319	-1.13056	0.258239
cg20315951	11	OVOL1	TRUE	No	-0.289018	0.000151838	0.00087065	0.0852972	0.274541	0.101452	0.19204	-0.0371619	0.633508	-0.686531	0.492378	-0.0576348	0.95404
cg00736326	7	ARPC1A	TRUE	No	-0.288973	0.000152215	0.000872333	0.0598854	0.443422	0.121273	0.118479	-0.109537	0.158792	-1.28773	0.19784	0.478168	0.632531
cg19434221	20	C20orf22	TRUE	No	-0.288051	0.000152927	0.000875722	0.132582	0.0876321	0.0394237	0.611894	-0.0348027	0.654252	-1.0306	0.30273	0.915225	0.360074
cg17214210	2	USP34	FALSE	No	0.288882	0.000152974	0.000875722	-0.0853267	0.274374	-0.0450808	0.562933	0.0236824	0.761289	0.352008	0.724832	0.35104	0.725559
cg11695266	7	DNAJB6	TRUE	Yes	-0.287996	0.000153391	0.000876721	0.0793874	0.307815	0.016063	0.836276	0.0135361	0.861751	-0.242753	0.808197	-0.409982	0.681819
cg09591663	6	C6orf66	TRUE	No	-0.289676	0.000153397	0.000876721	0.0824596	0.292362	0.0880463	0.259312	0.0228922	0.769709	-1.34707	0.177958	-0.321608	0.747749
cg23377693	6	GTPBP2	TRUE	No	0.287995	0.0001534	0.000876721	-0.0760495	0.328663	0.0323159	0.677525	-0.187375	0.0150111	0.796674	0.42564	0.349548	0.726678
cg06295404	16	SOCS1	TRUE	Yes	-0.288809	0.000153594	0.000876946	0.160594	0.0387425	0.05074	0.514917	0.0500078	0.521009	-0.892037	0.372373	-0.917599	0.358829
cg23256971	11	LRRC51	TRUE	No	-0.287967	0.000153643	0.000876946	0.122752	0.11402	0.0153898	0.843047	0.0928427	0.231314	-0.537278	0.591075	-2.61701	0.00887036
cg24440147	9	PKN3	TRUE	Yes	0.287955	0.000153745	0.000876946	-0.0514005	0.509454	-0.011999	0.877319	0.0637792	0.411454	0.727007	0.467221	-1.00804	0.313437
cg01154775	4	MGC29898	TRUE	No	-0.288788	0.000153775	0.000876946	0.0636789	0.41503	0.0330665	0.671405	0.0269133	0.729909	-0.974758	0.32968	-0.593238	0.553022
cg17304878	17	WDR68	TRUE	No	-0.287941	0.000153866	0.000876987	0.128484	0.0979693	0.0491872	0.526628	0.101381	0.191006	-0.355607	0.722135	-1.81605	0.069362
cg19394196	19	RPS19	TRUE	No	-0.288711	0.000154429	0.000879716	0.116704	0.134294	0.0399394	0.60833	-0.00417943	0.95725	-0.113092	0.909958	-0.12674	0.899147
cg16465939	11	KCNQ1	TRUE	No	0.287823	0.000154863	0.00088155	-0.167683	0.0303088	-0.0845313	0.275968	-0.0100561	0.897064	0.167606	0.866893	0.134195	0.893249
cg03427564	22	EP300	TRUE	No	-0.28781	0.000154982	0.00088155	0.0929538	0.232167	0.0166974	0.829906	0.0156049	0.840883	-0.984014	0.325109	-0.679018	0.497126
cg25487438	14	NRL	TRUE	No	-0.287807	0.000155004	0.00088155	0.0479804	0.538066	0.0580143	0.455084	-0.0012018	0.987665	-0.211046	0.832851	-0.264856	0.79112
cg09222791	16	FLJ35894	TRUE	No	0.287749	0.000155501	0.00088381	-0.0766512	0.32484	-0.0312706	0.6874	-0.0757425	0.32916	0.527701	0.597707	0.439654	0.660188
cg20011833	6	DJ122O8.2	TRUE	No	-0.287737	0.000155602	0.00088381	0.0744734	0.338815	0.0872554	0.260732	0.0295496	0.703775	-0.621554	0.534235	-1.71068	0.0871403
cg22177707	4	FLJ30655	TRUE	No	-0.287731	0.000155655	0.00088381	0.0402708	0.605356	-0.0261798	0.736228	-0.0787471	0.31028	-0.976667	0.328734	-0.680517	0.496177
cg24482234	19	LASS1	TRUE	No	-0.287719	0.00015576	0.000883926	0.0947078	0.223437	0.0333699	0.667622	2.56315e-05	0.999737	-0.43651	0.662467	-0.696814	0.485919
cg27352136	7	SLC12A9	TRUE	No	-0.28767	0.000156177	0.000885812	-0.00461185	0.952832	0.000957816	0.990169	0.0446586	0.565422	-0.96809	0.333	-1.25982	0.207734
cg02942159	9	RPS6	TRUE	No	-0.287625	0.000156572	0.00088757	0.0336434	0.666014	-0.0264824	0.733294	-0.0831778	0.283757	-0.846792	0.397111	-0.309491	0.756948
cg11467738	7	ARPC1B	TRUE	No	-0.287577	0.000156985	0.000889429	0.133968	0.084341	0.0379515	0.625259	0.0460925	0.552992	-0.675424	0.499406	-1.57337	0.115633
cg12390946	10	INPP5A	TRUE	No	-0.287566	0.000157076	0.000889463	0.193984	0.012008	-0.00883173	0.909539	-0.0141143	0.855908	-1.3024	0.19278	-0.392015	0.695047
cg07471052	17	CDK3	TRUE	No	0.287543	0.00015728	0.000890136	-0.0873995	0.261387	-0.012967	0.867509	-0.00547226	0.943876	0.102896	0.918046	-0.279334	0.779988
cg25737491	17	GABARAP	TRUE	Yes	-0.287524	0.000157445	0.000890587	0.0731274	0.347641	0.0550179	0.478743	-0.025961	0.738352	-1.19643	0.231528	-0.677442	0.498125
cg00417297	3	ZNF619	TRUE	No	-0.28746	0.000157997	0.000891357	0.00563035	0.942431	0.0188726	0.808151	-0.119841	0.121792	-0.00881181	0.992969	-1.05564	0.291132
cg23470272	19	GPSN2	TRUE	Yes	-0.287455	0.000158041	0.000891357	0.057549	0.460075	-0.0359295	0.643814	0.000737446	0.992431	-0.29898	0.764956	-1.20553	0.227998
cg03688818	3	APEH	TRUE	No	0.287452	0.000158065	0.000891357	-0.177079	0.0220618	0.0657755	0.396939	-0.0967057	0.212392	0.376954	0.706208	0.855404	0.392327
cg02238826	3	B3GNT5	TRUE	No	-0.287442	0.000158155	0.000891357	-0.0111588	0.886192	-0.00470879	0.951696	-0.130253	0.0924063	0.170732	0.864435	0.326488	0.744055
cg15133363	7	HIG2	TRUE	No	-0.289118	0.000158168	0.000891357	0.126425	0.105639	0.00500468	0.948975	-0.0816853	0.295451	-0.789572	0.429778	0.214133	0.830443
cg16184943	22	SUHW2	TRUE	No	0.287439	0.000158178	0.000891357	-0.0911927	0.241172	0.0113251	0.884159	-0.0482398	0.534631	0.159136	0.873562	-0.278716	0.780463
cg27485235	3	CLCN2	TRUE	Yes	-0.287439	0.000158178	0.000891357	0.0945953	0.223989	0.0615772	0.427821	-0.0400356	0.606376	0.312188	0.754897	-0.00293967	0.997654
cg13086586	4	PPAT	TRUE	No	-0.287417	0.000158377	0.000891773	0.149685	0.0535185	0.000104721	0.998925	0.116179	0.133695	-0.455978	0.648406	-2.01741	0.0436523
cg15683488	1	ZFYVE9	TRUE	No	-0.293408	0.000158469	0.000891773	0.0107966	0.892216	-0.0438146	0.581032	-0.0089357	0.910427	-1.3288	0.183914	-0.463812	0.642782
cg12266551	19	TOMM40	TRUE	Yes	-0.287398	0.000158536	0.000891773	0.0727442	0.35018	-0.017341	0.823455	-0.025412	0.74369	-0.36877	0.712299	-0.315498	0.752383
cg15832436	6	PACRG	TRUE	No	-0.287392	0.000158593	0.000891773	0.0781096	0.315692	0.0720364	0.353442	0.0235019	0.762357	-0.260778	0.794264	-1.51008	0.131022
cg19853494	1	SELL	FALSE	No	-0.290758	0.000158744	0.000892142	0.0550866	0.484916	-0.0275348	0.726348	-0.0540416	0.491907	-1.67377	0.0941751	0.838908	0.401521
cg22110492	9	REXO4	TRUE	Yes	-0.28735	0.000158955	0.000892848	0.187252	0.0153877	-0.0305433	0.694303	0.00594649	0.939021	-1.64823	0.0993062	-0.320752	0.748398
cg08737421	14	MAX	TRUE	No	-0.287308	0.000159327	0.000893777	0.0821822	0.291042	0.03503	0.652142	-0.0296495	0.70282	-0.384717	0.700447	-0.833394	0.404623
cg27431859	19	CDC34	TRUE	No	-0.287302	0.000159376	0.000893777	0.0926624	0.233641	0.0132797	0.864344	-0.0157888	0.839032	-1.67405	0.0941203	-1.0002	0.317216
cg24345793	12	USP5	TRUE	Yes	-0.287302	0.000159377	0.000893777	0.0730427	0.348202	0.0775937	0.317442	-0.0531896	0.493499	-0.501224	0.616213	-0.83397	0.404298
cg21922731	12	HSD17B6	FALSE	No	0.28728	0.00015957	0.00089423	-0.132755	0.0872169	0.11259	0.146206	-0.0815156	0.293523	1.4697	0.141642	-0.289725	0.772027
cg14402472	6	HLA-F	TRUE	No	-0.287248	0.00015985	0.00089423	0.0715959	0.357858	-0.019748	0.799436	-0.0161139	0.835764	-1.87951	0.0601754	0.782248	0.434069
cg13926569	10	PAPSS2	FALSE	Yes	-0.287244	0.000159892	0.00089423	0.0821308	0.291345	0.0212504	0.784537	0.0630287	0.41699	-0.466896	0.640574	-1.73037	0.0835638
cg01593886	17	COL1A1	TRUE	Yes	0.287239	0.000159935	0.00089423	-0.130498	0.0927756	0.0855501	0.270201	-0.0549028	0.479665	0.208472	0.83486	0.5591	0.576093
cg18457775	11	ATM	TRUE	Yes	-0.287236	0.000159964	0.00089423	0.00589141	0.939767	0.0241426	0.756079	-0.0652929	0.40042	-0.457433	0.64736	0.235091	0.814138
cg20401181	1	SLC30A7	TRUE	No	-0.287235	0.000159972	0.00089423	0.118859	0.126045	0.0118625	0.878703	-0.041631	0.592095	-0.471511	0.637276	-0.774029	0.438914
cg05958659	5	UNQ1912	TRUE	No	-0.287221	0.000160097	0.00089423	0.0580778	0.455956	0.0472495	0.543061	-0.0704075	0.364461	-0.136725	0.891248	-0.750917	0.452703
cg10069638	1	NFIA	TRUE	No	-0.287215	0.000160142	0.00089423	0.0969401	0.212665	0.0193789	0.803108	0.0381505	0.623445	-0.485177	0.627551	-0.589205	0.555724
cg18633178	16	GTL3	TRUE	Yes	-0.287203	0.000160251	0.000894361	0.141044	0.0690481	0.0496202	0.52299	0.0186196	0.810674	-0.878181	0.379845	-0.744327	0.456679
cg23828212	1	MAN1A2	TRUE	No	-0.287149	0.00016073	0.000896555	0.0772427	0.321109	0.0597604	0.441603	-0.0554412	0.475361	0.26721	0.789307	-0.246823	0.805045
cg26147657	2	FLJ13946	TRUE	No	-0.287137	0.00016083	0.000896634	0.0325875	0.675895	0.0336898	0.664628	-0.063544	0.413185	-1.00712	0.313878	0.148253	0.882143
cg06324048	20	GNAS	TRUE	Yes	-0.287118	0.000161003	0.000897121	0.0550263	0.480008	-0.0641059	0.409057	0.00836953	0.914255	-1.86627	0.0620033	-0.23686	0.812766
cg19099850	14	LGALS3	TRUE	No	-0.287086	0.000161286	0.000898002	0.111258	0.152311	0.0480709	0.536064	0.0517918	0.504942	-0.432588	0.665314	-1.32444	0.185356
cg24794758	19	LENG1	TRUE	No	-0.287072	0.000161411	0.000898002	0.0782862	0.314596	0.00951262	0.902598	0.0192115	0.804774	-0.374695	0.707887	-1.78455	0.0743338
cg02694395	1	FMO4	FALSE	Yes	0.287071	0.000161419	0.000898002	-0.175806	0.0230513	-0.124292	0.108448	-0.0592182	0.445765	1.13057	0.258237	1.20759	0.227204
cg04301375	19	ZNF558	TRUE	No	-0.287048	0.000161627	0.00089827	0.131115	0.0912287	0.00978282	0.899846	0.106407	0.169816	-0.92572	0.354592	-1.1005	0.271116
cg00201234	3	FBLN2	TRUE	Yes	-0.287046	0.000161639	0.00089827	0.0011403	0.988331	-0.0900233	0.245853	-0.0464997	0.549487	-0.85415	0.393022	0.288881	0.772672
cg22082243	10	C10orf84	TRUE	No	-0.286998	0.000162073	0.000900175	0.0845946	0.277063	0.04664	0.548282	-0.0426997	0.582615	-0.0870473	0.930634	-1.1909	0.233694
cg18542098	19	FLJ36445	FALSE	Yes	-0.286989	0.000162154	0.000900175	0.125675	0.105597	-0.020401	0.792951	0.0639976	0.409851	-1.0872	0.276948	-0.364568	0.715434
cg16950012	6	ATG5	TRUE	No	-0.286976	0.000162262	0.000900297	-0.0816941	0.293927	0.0539367	0.487441	-0.0676984	0.383252	1.17286	0.240851	-0.748787	0.453986
cg04551655	2	FLJ13646	FALSE	No	0.286954	0.00016246	0.000900556	-0.0492156	0.52764	0.0050273	0.948433	-0.00858737	0.912032	-0.3745	0.708033	0.446579	0.655179
cg04059714	12	C12orf38	TRUE	No	-0.286952	0.000162481	0.000900556	0.101654	0.191152	0.0388241	0.617322	0.0350815	0.651663	-0.385414	0.699931	-1.40987	0.158578
cg24625128	11	JAM3	TRUE	No	-0.286936	0.000162619	0.000900563	0.0985072	0.205329	0.0442412	0.569065	-0.00145935	0.985021	0.744386	0.456643	-1.2115	0.225704
cg23257840	19	ZNF264	TRUE	No	-0.286917	0.000162792	0.000900563	0.0589365	0.44931	0.121618	0.116319	0.0135303	0.861809	-0.475308	0.634567	-1.07076	0.284275
cg09555217	11	SMAP	TRUE	No	-0.29203	0.000162798	0.000900563	0.0498493	0.530018	0.0671064	0.396178	-0.0234007	0.767553	-0.931349	0.351673	0.782018	0.434204
cg23185402	16	PHKB	TRUE	No	0.286913	0.000162827	0.000900563	-0.149957	0.0530807	0.0129162	0.868023	-0.186904	0.0152714	0.5175	0.604807	0.842253	0.399646
cg20853593	2	DNPEP	TRUE	Yes	-0.2869	0.000162948	0.000900756	0.100504	0.196247	0.0107373	0.890133	-0.0107542	0.889961	-0.42071	0.673967	0.677333	0.498195
cg04946916	6	HUS1B	TRUE	No	-0.286881	0.000163116	0.000900891	0.13941	0.072364	0.0246832	0.750795	0.108665	0.160885	-0.208138	0.835121	0.0487969	0.961081
cg27316224	11	AP2A2	TRUE	No	-0.286871	0.000163206	0.000900891	0.120672	0.120327	0.0476214	0.539888	0.0614512	0.428769	-1.89527	0.0580571	0.195261	0.845188
cg11385473	11	IMMP1L	FALSE	Yes	-0.286862	0.00016329	0.000900891	0.03346	0.667726	0.0366666	0.637024	-0.116399	0.132954	-0.511105	0.609278	1.06094	0.288717
cg22878324	7	PURB	TRUE	No	0.286844	0.000163445	0.000900891	-0.126738	0.102657	0.0800539	0.302294	-0.179083	0.0201975	0.112275	0.910605	0.998115	0.318224
cg16864895	1	C1orf73	TRUE	No	-0.286841	0.000163472	0.000900891	0.00895734	0.908535	0.121403	0.116971	0.0148795	0.848187	0.794569	0.426864	-1.2565	0.208934
cg03890877	3	PTK9L	TRUE	No	-0.28683	0.000163577	0.000900891	0.106102	0.172347	0.0837995	0.280162	0.0734346	0.344152	-1.24084	0.214663	-0.637094	0.524064
cg26252167	6	GPR6	TRUE	Yes	-0.286818	0.000163679	0.000900891	0.0525821	0.499756	0.00962496	0.901454	0.086928	0.262532	-1.29648	0.19481	-2.43869	0.0147404
cg11009596	17	AURKB	TRUE	No	-0.286815	0.00016371	0.000900891	0.0420451	0.589542	0.0268092	0.730129	0.00558539	0.942717	-0.208828	0.834583	-0.233673	0.815239
cg08242020	11	RTN3	TRUE	No	-0.286811	0.000163748	0.000900891	0.0961449	0.216459	0.0702631	0.365448	0.0226173	0.77105	-0.286565	0.774445	-0.312613	0.754575
cg02194211	3	FAM3D	FALSE	No	-0.286794	0.000163895	0.000901225	0.216486	0.004954	-0.0648455	0.403663	0.130222	0.0924829	-0.763086	0.445412	-1.25	0.211299
cg02806093	14	RAB2B	TRUE	Yes	-0.286753	0.000164265	0.000902785	0.131605	0.0900144	0.0340124	0.661613	-0.0370275	0.63371	0.360123	0.718755	-1.2414	0.214459
cg26826852	20	ACTR5	TRUE	No	0.286741	0.000164373	0.000902903	-0.142759	0.0657046	0.0544724	0.483121	-0.0151378	0.845585	0.656752	0.51134	0.513765	0.607417
cg18022193	19	C19orf22	TRUE	No	-0.286729	0.000164481	0.000903022	-0.022528	0.7726	0.074577	0.336678	0.00831074	0.914855	0.24243	0.808447	-0.0290823	0.976799
cg20247600	2	NFE2L2	TRUE	Yes	0.286653	0.000165169	0.000906323	-0.050344	0.518207	0.0563519	0.468128	-0.0748346	0.335007	1.57173	0.116013	0.410823	0.681202
cg14509125	19	FLJ20512	TRUE	No	-0.286634	0.000165343	0.000906802	0.14509	0.0613729	0.0197905	0.799014	0.0515595	0.506857	-1.1805	0.237802	-0.555986	0.578221
cg21142272	16	LOC283849	FALSE	No	-0.286565	0.000165969	0.000909358	0.192644	0.0126234	0.0831005	0.284206	0.0388735	0.616874	-0.48363	0.628648	-1.04209	0.297369
cg08190291	21	ADAMTS5	TRUE	No	-0.286564	0.000165983	0.000909358	0.106578	0.170419	-0.00288974	0.970345	-0.0061118	0.937329	-0.90126	0.36745	-1.92631	0.0540659
cg02922563	3	TREX1	TRUE	No	-0.286544	0.000166166	0.000909884	0.136965	0.0775611	0.0618966	0.425424	-0.000745803	0.992345	-0.752734	0.45161	-1.44762	0.147724
cg10215570	2	LOC84661	TRUE	No	-0.286386	0.000167612	0.000917321	0.15615	0.0438913	-0.0643394	0.40735	-0.0329475	0.671584	-1.19485	0.232146	-0.0087439	0.993023
cg03617367	14	C14orf43	TRUE	No	-0.286336	0.000168076	0.000919309	0.0245359	0.75296	0.029949	0.699963	0.0678901	0.381903	0.145726	0.884138	-1.39189	0.163955
cg23239396	7	CALCR	TRUE	No	-0.286321	0.00016821	0.000919309	0.114174	0.141783	0.0234713	0.762657	0.0251763	0.745985	0.0644178	0.948638	-1.45261	0.146333
cg26074851	5	SKP1A	TRUE	Yes	-0.286318	0.000168239	0.000919309	0.103166	0.1846	0.0548397	0.480171	0.100602	0.194455	-0.886172	0.375525	-1.90273	0.0570758
cg11799561	4	SMR3A	FALSE	No	0.286283	0.000168561	0.0009204	-0.0859869	0.269204	-0.0876129	0.258777	0.0239518	0.757947	1.01688	0.309212	0.10887	0.913306
cg23632840	20	MKKS	TRUE	No	-0.286256	0.000168808	0.0009204	0.09144	0.239893	0.0176195	0.820667	0.0172163	0.824704	-0.759722	0.447421	-1.09332	0.274253
cg08420085	11	ZDHHC24	TRUE	No	-0.286252	0.000168847	0.0009204	0.0740869	0.341335	0.00581372	0.94038	0.00918163	0.905971	-1.26774	0.204892	-0.690074	0.490148
cg11600161	11	TBC1D10C	FALSE	No	0.28624	0.000168963	0.0009204	-0.167602	0.0303899	0.00268581	0.972437	-0.077395	0.318686	0.417053	0.67664	1.87746	0.0604545
cg01500421	5	HARSL	TRUE	No	-0.286236	0.000168996	0.0009204	0.0300963	0.699425	-0.0337205	0.664341	-0.0925801	0.232642	-0.728637	0.466224	0.611859	0.540631
cg20478514	1	SCCPDH	TRUE	No	-0.286235	0.000169008	0.0009204	-0.00710824	0.927358	0.00906153	0.907196	-0.107455	0.165625	-1.19501	0.232083	0.628928	0.529396
cg18221897	19	KIR2DL1	FALSE	No	-0.28623	0.000169055	0.0009204	0.152831	0.0486345	-0.00656728	0.932669	0.0701974	0.365897	-0.826289	0.40864	-1.0122	0.311443
cg20091107	2	ARL6IP2	TRUE	No	-0.286198	0.000169355	0.000921362	0.0920336	0.236843	0.0640848	0.409212	0.07618	0.326366	-0.403839	0.686331	-1.76979	0.0767618
cg26776077	9	FLJ45202	FALSE	No	-0.286192	0.000169408	0.000921362	0.147986	0.0563198	-0.0393491	0.612569	0.076344	0.325322	-0.90714	0.364333	-1.47432	0.140396
cg17354052	16	UBPH	TRUE	No	-0.286135	0.000169938	0.0009237	0.00866451	0.911512	0.0412788	0.595234	-0.0174252	0.822612	-0.453344	0.650301	-0.0827727	0.934032
cg23560113	2	MXD1	TRUE	No	-0.286126	0.000170021	0.0009237	0.125248	0.106796	0.0451514	0.561135	0.0336117	0.665358	0.195557	0.844957	-1.72657	0.0842456
cg07928641	1	LAMC1	TRUE	No	-0.286117	0.000170103	0.0009237	0.109912	0.157364	-0.00278749	0.971394	-0.0448379	0.56386	-1.02437	0.305659	-0.392275	0.694855
cg16004800	12	NDUFA9	TRUE	Yes	-0.286064	0.000170596	0.000925896	0.107221	0.167841	0.0684413	0.378041	-0.0225123	0.772083	-1.15448	0.248305	-1.45854	0.144693
cg22475430	12	ATN1	FALSE	Yes	-0.286049	0.000170742	0.000926208	-0.0140783	0.856701	-0.078498	0.311818	0.0123019	0.874247	-0.21966	0.826136	-1.0713	0.284034
cg09985635	5	PCDH1	TRUE	No	-0.286037	0.000170851	0.000926318	-0.00607782	0.937865	-0.0701573	0.366172	-0.0776562	0.317051	-0.539744	0.589374	-0.222246	0.824122
cg18053505	3	PCAF	FALSE	No	-0.289394	0.000170965	0.000926456	0.0915011	0.245375	0.0906967	0.248098	0.0666647	0.396361	-1.12519	0.260507	0.137874	0.89034
cg17022914	11	BATF2	FALSE	No	0.286005	0.000171154	0.000926952	-0.102052	0.189411	0.0108865	0.888616	-0.0841923	0.277905	-0.0644062	0.948647	-0.248746	0.803557
cg05532892	11	PSMA1	TRUE	No	-0.285996	0.000171234	0.000926952	0.075897	0.329637	0.0524756	0.499327	0.012495	0.87229	-0.499277	0.617585	-0.678505	0.497452
cg24300924	18	C18orf43	TRUE	No	-0.285941	0.00017175	0.00092873	0.0619487	0.426436	0.0668123	0.389523	0.0399968	0.606726	-0.549762	0.582482	-0.795937	0.426069
cg24221059	17	PSMB6	TRUE	No	0.285934	0.000171819	0.00092873	-0.190479	0.0136762	0.0473808	0.541939	-0.0229512	0.767765	0.163442	0.87017	0.539717	0.589392
cg24424381	15	PEX11A	TRUE	No	-0.286764	0.000171829	0.00092873	0.142194	0.0676258	0.0876387	0.260079	-0.0368207	0.636631	-0.797392	0.425224	1.42641	0.153749
cg08054038	19	PVRL2	TRUE	No	-0.285922	0.000171932	0.000928807	0.107973	0.164861	-0.0297518	0.701843	0.0538057	0.4885	-0.422715	0.672503	-1.92327	0.0544466
cg04517429	4	DCHS2	TRUE	No	0.285894	0.000172197	0.000929472	-0.0821124	0.291454	0.0214687	0.782379	-0.140429	0.069434	0.704761	0.480959	1.17277	0.240889
cg15098690	4	ZNF330	TRUE	No	-0.301085	0.000172233	0.000929472	-0.0227427	0.782359	0.0218131	0.790356	-0.0349729	0.669879	-1.34796	0.177671	0.150955	0.880011
cg13250711	11	ARNTL	TRUE	Yes	-0.30499	0.000172554	0.000930724	0.004091	0.960778	-0.0296325	0.721626	-0.00987091	0.905545	0.0567689	0.954729	1.09881	0.271853
cg24776407	11	MYEOV	FALSE	Yes	-0.285811	0.000172985	0.000932217	0.0944897	0.224509	0.0243429	0.754121	0.0992848	0.200392	-1.03102	0.302533	-2.12822	0.0333188
cg07973390	4	CARF	TRUE	No	-0.285796	0.000173121	0.000932217	0.0714408	0.358903	0.0354435	0.648309	0.034101	0.660787	-0.430768	0.666637	-2.14578	0.0318907
cg11869721	16	DREV1	TRUE	No	-0.285783	0.000173242	0.000932217	0.0764919	0.325849	0.0823524	0.288579	0.0236522	0.760883	-0.0195895	0.984371	-0.0142958	0.988594
cg26190136	15	IDH3A	TRUE	Yes	-0.289141	0.000173331	0.000932217	0.0226046	0.774562	-0.0128827	0.869948	0.00814542	0.917553	-0.938485	0.347995	0.0346109	0.97239
cg10805676	16	MRPL28	TRUE	No	-0.285769	0.000173379	0.000932217	0.106792	0.169558	0.0630924	0.416519	0.127246	0.100243	-1.02175	0.306902	-2.43163	0.015031
cg25466974	1	SLC30A1	TRUE	No	-0.285765	0.000173419	0.000932217	0.0401524	0.606417	0.062278	0.422572	-0.0266599	0.731574	-1.16839	0.242651	0.822041	0.411053
cg21833459	11	FAM111B	TRUE	No	-0.285761	0.000173455	0.000932217	0.0473496	0.543428	-0.0102875	0.894708	0.0774375	0.31842	1.23058	0.21848	-0.159651	0.873156
cg27557143	19	GMIP	TRUE	No	-0.285726	0.000173788	0.000933526	0.124158	0.109905	0.0458153	0.555385	-0.0684004	0.378326	-1.37247	0.169918	0.889315	0.373834
cg10338338	12	SLC2A3	FALSE	No	-0.285712	0.000173921	0.000933761	0.104873	0.177399	0.069214	0.372667	0.0164547	0.832341	-0.780103	0.43533	-0.95278	0.340702
cg02622316	6	ZNF96	TRUE	No	-0.2857	0.000174037	0.000933904	0.122646	0.114335	0.0534963	0.491007	0.00652053	0.933147	-0.165472	0.868573	-1.16218	0.245162
cg26170660	6	GPX5	FALSE	No	-0.289878	0.000174492	0.000935865	0.00997038	0.899793	0.0250272	0.751155	0.00356938	0.963932	-1.22041	0.222308	0.471477	0.6373
cg08290212	11	GNG3	TRUE	No	-0.285618	0.000174817	0.000937128	0.0796187	0.306404	0.00380102	0.961	0.0344665	0.65738	-1.35213	0.176334	-0.810857	0.417448
cg00613255	11	INS	FALSE	Yes	-0.285545	0.00017552	0.000940345	0.119588	0.123722	0.0103163	0.894416	0.170439	0.0271864	-1.30303	0.192565	-1.24305	0.213851
cg13216057	11	DKK3	TRUE	No	-0.28553	0.000175661	0.000940345	0.103233	0.184311	0.044012	0.57107	0.0110306	0.887151	-0.126576	0.899276	-2.13231	0.0329811
cg00636639	9	MRRF	TRUE	No	-0.285527	0.000175687	0.000940345	0.125493	0.106107	0.0942347	0.224363	-0.0422489	0.586605	-1.1456	0.25196	-0.0894963	0.928687
cg10549188	1	ANP32E	TRUE	No	-0.285508	0.000175872	0.000940853	0.000306845	0.99686	0.0262357	0.735685	-0.0602214	0.438083	0.118864	0.905383	0.268903	0.788004
cg00746083	14	CHD8	TRUE	No	-0.285476	0.000176184	0.00094204	0.0865369	0.266142	0.0488052	0.529848	-0.0131152	0.866009	-0.945271	0.34452	-1.00697	0.313947
cg21589280	1	DDAH1	TRUE	No	0.285432	0.000176609	0.00094383	-0.0937836	0.228007	0.0473543	0.542165	-0.0575113	0.459009	0.82204	0.411054	-0.264682	0.791255
cg23248865	2	SEMA4C	TRUE	No	-0.285353	0.000177369	0.000947407	0.0261991	0.736809	-0.00960655	0.901641	-0.0802418	0.301157	-1.32693	0.184531	0.618294	0.536382
cg05774801	4	SFRP2	TRUE	No	-0.28533	0.000177592	0.000948114	0.0797795	0.305425	0.0470005	0.545191	0.0123195	0.874069	-0.0310153	0.975257	-1.08643	0.277289
cg00654814	17	MGAT5B	TRUE	No	-0.285321	0.000177685	0.000948126	0.142086	0.0670014	0.0397038	0.609366	0.0228145	0.76911	-1.1417	0.253579	-1.18134	0.237469
cg03966541	5	PGGT1B	TRUE	No	-0.285294	0.000177943	0.000949018	0.0881745	0.257166	0.0157272	0.839653	0.0339371	0.662316	-0.8795	0.37913	-0.525133	0.599491
cg24208172	4	CDS1	TRUE	No	-0.285279	0.000178093	0.000949334	0.117762	0.129604	0.0187243	0.80963	0.0668448	0.389292	0.14378	0.885674	-1.56014	0.118727
cg11393848	1	C1QC	FALSE	Yes	-0.285267	0.000178211	0.000949478	0.0366148	0.638518	-0.0458407	0.555165	0.145341	0.0601395	-0.203668	0.838613	-2.03716	0.0416341
cg03079681	9	CDKN2A	TRUE	No	-0.28522	0.00017867	0.000951439	0.0771679	0.321579	0.0303513	0.696129	0.0312091	0.687983	-0.526392	0.598616	-1.48375	0.137874
cg02883161	12	MSI1	TRUE	No	-0.286014	0.000179007	0.000952748	0.158502	0.0413862	0.0438164	0.573946	-0.0844666	0.277793	0.663168	0.507223	-1.11248	0.26593
cg03375002	7	LAT2	FALSE	No	0.295618	0.000179199	0.000953285	-0.0936616	0.246379	-0.0553808	0.49229	0.0744416	0.355705	2.07182	0.0382823	-0.621399	0.534337
cg07952773	1	ADPRHL2	TRUE	No	-0.285108	0.000179761	0.000955788	0.0885232	0.255282	0.0417581	0.590964	-0.0154303	0.84264	0.152317	0.878937	-0.901812	0.367157
cg08132767	12	ARL1	TRUE	No	-0.285071	0.000180127	0.000957247	0.0438866	0.573332	0.0636794	0.412188	5.03321e-05	0.999483	0.18029	0.856925	-0.713398	0.475599
cg12909005	6	ZNRD1	TRUE	No	-0.285001	0.000180813	0.000960071	0.166877	0.0311252	0.0474408	0.541427	0.0673577	0.385656	0.195377	0.845098	-1.66166	0.0965813
cg17568035	17	FLOT2	TRUE	Yes	-0.284998	0.000180842	0.000960071	0.0500977	0.520259	-0.00348815	0.964208	-0.0757829	0.328901	-0.915557	0.359899	1.18447	0.236228
cg02364038	19	PTBP1	TRUE	Yes	-0.284985	0.000180971	0.000960268	0.108851	0.161432	0.0090585	0.907227	-0.102053	0.188065	-0.516255	0.605676	1.05012	0.293663
cg20472189	10	VENTX	TRUE	No	-0.284936	0.000181454	0.000962342	0.176849	0.0222377	-0.0494833	0.524138	0.0721857	0.352443	-2.01164	0.0442576	-1.03888	0.298862
cg02166313	14	PAPOLA	TRUE	No	-0.284879	0.000182025	0.000964881	0.0797593	0.305548	0.042853	0.58126	-0.0799809	0.302737	-0.0700524	0.944152	-0.77121	0.440583
cg12854483	19	CNN1	TRUE	Yes	-0.284828	0.000182534	0.000967089	0.000164721	0.998314	0.105652	0.172883	0.0652635	0.400632	-0.569671	0.568901	-0.739174	0.459801
cg20655010	2	C2orf34	TRUE	No	-0.284814	0.000182666	0.000967298	0.108723	0.16193	0.055818	0.472361	0.0266054	0.732102	-0.454608	0.649391	-0.574224	0.565816
cg13021725	20	C20orf172	TRUE	No	-0.284804	0.000182771	0.000967364	0.0867303	0.265071	0.0331216	0.66995	-0.0350227	0.652209	-1.22257	0.221493	-0.77419	0.438818
cg21939221	11	AGBL2	TRUE	No	0.284757	0.000183244	0.00096904	-0.125499	0.106089	-0.0144269	0.852752	-0.00788185	0.919233	0.153218	0.878226	1.56259	0.118149
cg17299712	X	MAGEB2	TRUE	No	-0.284754	0.000183273	0.00096904	0.151931	0.0499932	-0.0537	0.489356	0.0640058	0.409791	1.2237	0.221065	-1.29546	0.195163
cg23906291	17	ERBB2	TRUE	No	-0.284738	0.000183429	0.000969374	0.118226	0.128089	0.0285444	0.713403	0.0779241	0.31538	-1.29751	0.194456	-0.568871	0.569444
cg07190485	9	STOM	TRUE	No	-0.284723	0.000183582	0.000969441	0.158126	0.0412554	0.0864416	0.265222	-0.073026	0.346851	-0.2637	0.792011	0.362886	0.71669
cg27076046	21	DNMT3L	FALSE	No	-0.284716	0.000183654	0.000969441	0.0814156	0.295581	0.0120042	0.877266	0.0882091	0.255537	-0.143635	0.885789	-0.0754702	0.939841
cg07114024	15	BAHD1	TRUE	No	-0.284709	0.00018372	0.000969441	0.141635	0.0678801	0.0216862	0.78023	-0.0161486	0.835416	-1.43609	0.150978	0.393092	0.694252
cg25160554	3	ARL6	TRUE	No	-0.291526	0.000183872	0.000969754	0.0273053	0.732612	0.028649	0.719133	0.00177834	0.982194	-1.76585	0.077421	0.404963	0.685504
cg04686412	5	PSD2	TRUE	No	-0.284674	0.000184075	0.00096992	0.080839	0.299026	0.102905	0.184386	0.048851	0.529461	0.218688	0.826893	-1.73057	0.0835285
cg00537910	2	ABCB6	TRUE	No	-0.284672	0.000184089	0.00096992	0.166149	0.0318789	0.0137734	0.859351	-0.0212549	0.784493	-0.201772	0.840095	-0.0617031	0.950799
cg03041841	9	C9orf75	TRUE	No	-0.285449	0.000184598	0.000972112	0.0965948	0.215705	0.0251926	0.74657	-0.0111271	0.886512	0.502887	0.615043	0.484681	0.627902
cg15581500	16	HSBP1	TRUE	No	-0.284587	0.000184946	0.00097299	0.118375	0.127604	0.00721468	0.92605	0.0889698	0.251445	-1.07571	0.282057	-1.18508	0.235988
cg12508214	8	FBXO32	TRUE	No	-0.284587	0.000184951	0.00097299	0.0664256	0.393713	0.110177	0.155106	0.055044	0.478534	-0.344376	0.730563	-2.53612	0.0112089
cg08514736	5	UNG2	TRUE	No	-0.284554	0.000185284	0.00097338	0.0949411	0.222293	0.0764736	0.324499	0.0498262	0.521264	-0.960706	0.3367	-1.26486	0.20592
cg17520176	1	ZMYM4	TRUE	Yes	-0.284546	0.00018536	0.00097338	0.0477986	0.539608	0.100929	0.193001	0.0113019	0.884395	-0.34943	0.726766	-0.0354786	0.971698
cg13913917	3	ATP11B	TRUE	Yes	-0.28453	0.000185519	0.00097338	0.0800136	0.304003	0.0442448	0.569033	0.00684138	0.929866	-0.351468	0.725237	-1.17657	0.239368
cg12709412	18	C18orf8	TRUE	No	-0.284526	0.000185561	0.00097338	0.109905	0.157389	0.0439772	0.571375	0.0650148	0.402434	-0.040523	0.967676	-0.680163	0.496401
cg05421946	3	ABHD6	TRUE	Yes	-0.284517	0.000185654	0.00097338	-0.0194837	0.802651	-0.0170255	0.826616	-0.0558849	0.47183	-1.05589	0.291019	-0.67617	0.498933
cg01316516	11	LDHA	TRUE	No	-0.284517	0.000185658	0.00097338	0.0705265	0.365102	0.00738022	0.924358	-0.0137158	0.859934	0.226058	0.821156	-0.771325	0.440514
cg02407785	13	PCDH9	TRUE	No	-0.284515	0.000185677	0.00097338	0.08202	0.291998	0.018792	0.808954	-0.0227284	0.769956	-1.67736	0.0934723	-0.0241545	0.980729
cg08959992	12	PCBP2	TRUE	No	0.284499	0.000185831	0.000973473	-0.16147	0.0370982	0.0566399	0.465854	-0.0677461	0.382916	1.15473	0.248202	-0.315039	0.752732
cg23192899	2	MGC15407	TRUE	No	-0.284489	0.00018594	0.000973473	0.111733	0.150557	0.0834457	0.282204	0.0819298	0.291069	-0.316141	0.751895	-2.50671	0.0121862
cg04947838	8	ARFGEF1	TRUE	No	-0.28956	0.000185974	0.000973473	0.0363967	0.646683	0.00197971	0.980053	-0.0299203	0.705461	-1.70492	0.0882093	0.708383	0.478707
cg20053158	12	ASCL1	TRUE	No	0.284467	0.00018616	0.000973959	-0.150795	0.0517513	0.0168779	0.828095	-0.125664	0.104575	1.72975	0.0836745	0.199906	0.841554
cg23390397	6	MICAL1	TRUE	No	-0.284331	0.000187547	0.000980188	0.123827	0.110866	0.0428709	0.581102	0.0642823	0.407767	-0.684515	0.49365	-1.06412	0.287275
[truncated: 25,577 more rows]
