# Supplementary material for: Parental ages and levels of DNA methylation in the newborn are correlated
Source: BMC Med Genet. 2011 Mar 31;12:47. doi: 10.1186/1471-2350-12-47 (PMC3078852; doi:10.1186/1471-2350-12-47)
Supplement: Additional file 2 — Table S2. List of the 144 CpGs with genome-wide significant correlation between newborn methylation and maternal age and the CpG with next smallest p value. Whether the 1st and 2nd CpG exhibit correlation with maternal age in the same direction and whether the 2nd CpG is significant at a nominal p value of 0.05 is indicated. [file 1471-2350-12-47-S2.XLS]

## Sheet: Sheet1
	Top CpG					2nd CpG
Gene	CG	rho	p	CpG Island		CG	rho	p	CpG Island	Same direction	2nd CpG Significant
PPP1R14A	cg05778847	-0.433471	4.37973e-09	TRUE		cg12830694	0.0678945	0.381872	FALSE	No	No
B4GALT3	cg23082632	-0.413587	2.51541e-08	TRUE		cg03522910	-0.175154	0.023154	TRUE	Yes	Yes
KCNQ1	cg19923326	-0.412746	2.70164e-08	TRUE		cg19779211	-0.348979	3.79907e-06	TRUE	Yes	Yes
RND2	cg05270634	-0.412446	2.77125e-08	TRUE		cg22325646	-0.302573	6.70952e-05	TRUE	Yes	Yes
TUBB2A	cg00231644	-0.420064	2.90155e-08	TRUE		cg18384403	-0.179911	0.0196176	TRUE	Yes	Yes
NPAS1	cg09628601	-0.417379	2.97639e-08	TRUE		cg16753336	-0.122868	0.113677	TRUE	Yes	No
SAMD12	cg16659043	-0.411913	3.19077e-08	TRUE		cg05040429	-0.180605	0.0195097	TRUE	Yes	Yes
TMEM103	cg18984151	-0.410208	3.3479e-08	TRUE		cg20524216	0.0602293	0.438022	TRUE	No	No
ACBD6	cg26750139	-0.409073	3.68293e-08	TRUE		cg00223186	-0.214333	0.00527366	TRUE	Yes	Yes
SCUBE1	cg25842633	-0.411918	3.8634e-08	TRUE		cg26219051	0.0246685	0.750939	TRUE	No	No
UQCRH	cg21576698	-0.411278	4.07435e-08	TRUE		-	-	-	-	-	-
GORASP1	cg15427774	-0.413314	4.17204e-08	TRUE		cg00239685	-0.227761	0.00298565	TRUE	Yes	Yes
GYG2	cg05113908	-0.407662	4.99887e-08	TRUE		cg03506684	-0.0896543	0.247802	TRUE	Yes	No
MAP4K5	cg17356181	-0.405013	5.16459e-08	TRUE		cg18440188	-0.214313	0.005278	TRUE	Yes	Yes
HES6	cg24127874	-0.405395	5.48955e-08	TRUE		cg15319457	-0.235558	0.00211379	TRUE	Yes	Yes
C16orf46	cg24687764	-0.406217	5.63009e-08	TRUE		cg12879297	0.0230912	0.766389	TRUE	No	No
LRRC56	cg06921282	-0.406891	6.42053e-08	TRUE		cg27158867	0.0371566	0.632527	TRUE	No	No
DIRAS3	cg09118625	-0.402269	6.47437e-08	TRUE		cg24871743	0.214809	0.00544877	TRUE	No	Yes
RAD51	cg04662451	-0.399648	8.01901e-08	TRUE		cg21465754	-0.190019	0.0136227	TRUE	Yes	Yes
ZNF84	cg09453737	-0.39891	8.51444e-08	TRUE		cg27363310	-0.130443	0.0919276	TRUE	Yes	No
TUSC2	cg16225429	-0.398296	8.94852e-08	TRUE		cg17469356	-0.190223	0.0135204	TRUE	Yes	Yes
APPBP1	cg12085044	-0.398837	9.36648e-08	TRUE		cg20100381	-0.343108	5.28942e-06	TRUE	Yes	Yes
C19orf6	cg23792364	-0.397272	1.06225e-07	TRUE		cg20147100	-0.20324	0.00823559	TRUE	Yes	Yes
RAD54L	cg03262773	-0.395066	1.1606e-07	TRUE		cg17079378	0.035624	0.646637	TRUE	No	No
ANKS1A	cg12542604	-0.398909	1.33235e-07	TRUE		cg13510363	-0.114514	0.139392	TRUE	Yes	No
ACADS	cg27522780	-0.392872	1.3826e-07	TRUE		cg01535453	-0.299896	7.83584e-05	TRUE	Yes	Yes
CAST1	cg04759439	-0.392722	1.39917e-07	TRUE		cg25301180	-0.224577	0.00342692	TRUE	Yes	Yes
GBA2	cg12316147	-0.39237	1.43885e-07	TRUE		cg26471445	-0.248304	0.00117314	TRUE	Yes	Yes
GM2A	cg15972617	-0.390692	1.64325e-07	TRUE		cg22775896	-0.19898	0.00971728	TRUE	Yes	Yes
STAT5B	cg04745805	-0.389919	1.7465e-07	TRUE		cg05780311	-0.0963644	0.214017	TRUE	Yes	No
HIST1H4J	cg23372001	-0.389688	1.77853e-07	FALSE		cg11037148	-0.0532104	0.49333	TRUE	Yes	No
PCBP1	cg26542130	-0.389059	1.86856e-07	TRUE		cg24727568	-0.0361772	0.641529	TRUE	Yes	No
GCAT	cg11368946	-0.388843	1.9005e-07	TRUE		cg12598364	-0.147367	0.0566168	TRUE	Yes	No
RET	cg05621401	-0.389518	1.96255e-07	TRUE		cg04402875	-0.0178167	0.818694	TRUE	Yes	No
SEPX1	cg13652556	-0.389583	2.31529e-07	TRUE		cg25653103	0.242087	0.00156939	TRUE	No	Yes
SF3B2	cg01128603	-0.38561	2.44581e-07	TRUE		cg16196602	-0.0326285	0.674582	TRUE	Yes	No
RYK	cg25420398	-0.385256	2.51384e-07	TRUE		cg05951646	-0.0948054	0.22867	TRUE	Yes	No
HOXC8	cg05022306	-0.381914	3.25268e-07	TRUE		cg25917510	-0.230767	0.00261701	TRUE	Yes	Yes
LOC124491	cg07843027	-0.381643	3.32077e-07	TRUE		cg17465219	0.142566	0.0652554	TRUE	No	No
E2F8	cg25685640	-0.382335	3.41798e-07	TRUE		cg25018329	-0.181881	0.0182964	TRUE	Yes	Yes
MARK4	cg05817232	-0.382635	3.62606e-07	TRUE		cg15642326	0.254991	0.000850859	TRUE	No	Yes
H2-ALPHA	cg25828381	0.380053	3.74969e-07	TRUE		cg02774486	0.00537414	0.94488	TRUE	Yes	No
KLHL22	cg01657694	-0.379161	4.01293e-07	TRUE		cg09958090	0.00842266	0.913713	TRUE	No	No
PLAT	cg12091331	0.378874	4.1014e-07	FALSE		cg22038738	0.253828	0.000900262	FALSE	Yes	Yes
HUNK	cg25048564	-0.378047	4.36668e-07	TRUE		-	-	-	-	-	-
GPR78	cg21911019	0.37797	4.39228e-07	FALSE		cg10189695	-0.158952	0.0395927	TRUE	No	Yes
ATG10	cg14613972	-0.377863	4.42776e-07	TRUE		cg06777715	-0.147401	0.0565601	TRUE	Yes	No
ZFYVE26	cg21861211	-0.377818	4.44293e-07	TRUE		cg22036233	-0.113889	0.141578	TRUE	Yes	No
FLAD1	cg01366407	-0.377648	4.50056e-07	TRUE		cg17608500	-0.0705061	0.363788	TRUE	Yes	No
RBBP9	cg19370515	-0.377159	4.66956e-07	TRUE		cg22473095	-0.186932	0.0152557	FALSE	Yes	Yes
HIST1H1C	cg07750111	-0.377006	4.7241e-07	TRUE		cg21453677	-0.33674	8.07787e-06	TRUE	Yes	Yes
ESPL1	cg13445358	-0.383453	4.73781e-07	TRUE		cg03815350	-0.138948	0.0724557	FALSE	Yes	No
MRPS22	cg09989883	-0.376883	4.76809e-07	TRUE		cg22451189	-0.215758	0.0049723	TRUE	Yes	Yes
ADCY4	cg12265829	-0.376016	5.08951e-07	TRUE		cg16761581	0.314809	3.23739e-05	TRUE	No	Yes
MTX2	cg19280014	-0.376	5.09577e-07	TRUE		-	-	-	-	-	-
NFKBIZ	cg15006396	-0.37588	5.1417e-07	TRUE		cg26284390	0.0480215	0.537717	TRUE	No	No
AKAP2	cg19176447	-0.384573	5.14533e-07	TRUE		cg15083233	-0.0130402	0.866767	TRUE	Yes	No
HNT	cg20881910	-0.375444	5.31298e-07	TRUE		cg11965370	-0.0637003	0.412034	TRUE	Yes	No
TYRO3	cg01050433	-0.37541	5.32641e-07	TRUE		cg17208363	-0.342751	5.41768e-06	TRUE	Yes	Yes
RNF138	cg18216709	-0.375324	5.36105e-07	TRUE		cg27556566	-0.102333	0.186851	TRUE	Yes	No
TNC	cg09201327	-0.375924	5.54614e-07	TRUE		cg20566118	0.0507014	0.513964	TRUE	No	No
LENG4	cg16490390	-0.374678	5.62692e-07	TRUE		cg23968678	-0.0123262	0.874001	TRUE	Yes	No
C1orf83	cg08388746	-0.373411	6.18497e-07	TRUE		cg04853151	0.298641	8.42249e-05	TRUE	No	Yes
WDR6	cg03640148	-0.37414	6.33438e-07	TRUE		cg13415434	0.251078	0.00102782	TRUE	No	Yes
LRRC34	cg12324144	-0.372574	6.58272e-07	TRUE		cg24777454	-0.118944	0.125773	FALSE	Yes	No
RASGRP2	cg25836271	-0.373475	6.65441e-07	TRUE		cg14170423	-0.125231	0.105786	TRUE	Yes	No
CTBS	cg08380539	-0.371601	7.07524e-07	TRUE		-	-	-	-	-	-
GGPS1	cg23687319	-0.37649	7.30075e-07	TRUE		cg06212607	-0.103437	0.182116	TRUE	Yes	No
ELOVL2	cg13562911	-0.371083	7.35139e-07	TRUE		cg25151806	0.0545785	0.48896	TRUE	No	No
HAS3	cg12265604	-0.371015	7.38843e-07	TRUE		cg03169715	0.0323684	0.67703	TRUE	No	No
ST3GAL2	cg13319139	-0.374168	7.39221e-07	TRUE		cg00958517	-0.153969	0.0462987	TRUE	Yes	Yes
APEH	cg20402382	-0.372046	7.39602e-07	TRUE		cg03688818	0.287452	0.000158065	TRUE	No	Yes
ACTR1A	cg09888137	-0.370675	7.5766e-07	TRUE		cg26477793	0.160001	0.0382904	TRUE	No	Yes
HNRPA3	cg14023558	-0.370542	7.65138e-07	TRUE		cg01594915	-0.15118	0.0504476	TRUE	Yes	No
FAM79A	cg10074513	-0.369758	8.10642e-07	TRUE		cg07453618	-0.0283944	0.714844	TRUE	Yes	No
ZNF544	cg14386312	-0.369259	8.40938e-07	FALSE		cg21020710	0.0877535	0.25801	TRUE	No	No
IGSF4C	cg22464423	-0.368782	8.70925e-07	TRUE		cg05473175	-0.232492	0.00242453	TRUE	Yes	Yes
TIMP2	cg23356993	-0.368429	8.93777e-07	TRUE		cg06508934	-0.312931	3.628e-05	TRUE	Yes	Yes
FLOT1	cg24000189	-0.368321	9.0089e-07	TRUE		cg12478978	0.113842	0.141743	TRUE	No	No
VAT1	cg21902119	-0.367578	9.51151e-07	TRUE		cg15945602	0.0405471	0.601781	TRUE	No	No
PHF13	cg08661290	-0.368418	9.64881e-07	TRUE		cg06778853	-0.0263734	0.734349	TRUE	Yes	No
LRRC3B	cg26035366	-0.367258	9.73704e-07	TRUE		-	-	-	-	-	-
RNF152	cg07980518	-0.367246	9.74494e-07	TRUE		cg19423014	-0.215823	0.00495898	TRUE	Yes	Yes
IGFBP7	cg00884221	-0.369259	9.79207e-07	TRUE		cg03876618	0.248989	0.00113561	TRUE	No	Yes
MEA1	cg07076342	-0.366944	9.96261e-07	TRUE		cg13397365	-0.361117	1.51729e-06	TRUE	Yes	Yes
ZNF583	cg16620731	-0.366921	9.97897e-07	TRUE		cg12445208	-0.220129	0.00414186	TRUE	Yes	Yes
ZNF263	cg17171916	-0.366692	1.01466e-06	TRUE		cg23412875	-0.272415	0.0003538	TRUE	Yes	Yes
RABL4	cg21341807	-0.366652	1.01766e-06	TRUE		cg12924408	0.00122044	0.987473	TRUE	No	No
STEAP2	cg27626102	-0.366537	1.02622e-06	TRUE		cg09450020	-0.0539412	0.487404	TRUE	Yes	No
KIAA0082	cg11649001	-0.366272	1.04624e-06	TRUE		cg12667808	-0.171626	0.0261182	TRUE	Yes	Yes
RABEP1	cg18034329	-0.366124	1.0575e-06	TRUE		cg09394600	0.227857	0.00297323	TRUE	No	Yes
ZNF512	cg15609321	-0.368816	1.09104e-06	TRUE		cg18611281	0.302232	6.8439e-05	TRUE	No	Yes
ARL5B	cg16905311	-0.365671	1.09294e-06	TRUE		cg10601939	-0.0573732	0.46009	TRUE	Yes	No
RABL2A	cg17015234	-0.36565	1.09454e-06	TRUE		cg02580195	0.137685	0.0751153	TRUE	No	No
WDR5	cg10604703	-0.368135	1.14584e-06	TRUE		cg03243700	-0.132178	0.0876494	TRUE	Yes	No
MTCH2	cg12836610	-0.365849	1.16247e-06	TRUE		cg17839278	-0.0740713	0.339974	TRUE	Yes	No
QKI	cg25157874	-0.366828	1.16745e-06	TRUE		cg09339301	0.265095	0.000515237	TRUE	No	Yes
RPL27	cg07080007	-0.364731	1.17e-06	TRUE		cg12556991	-0.0897336	0.257632	TRUE	Yes	No
MYC	cg27207274	-0.364584	1.1825e-06	TRUE		cg19972619	0.00134148	0.986231	TRUE	No	No
C7orf36	cg08120190	-0.364498	1.18983e-06	TRUE		cg21341271	-0.252958	0.000938986	TRUE	Yes	Yes
XRCC4	cg25243721	-0.364443	1.19464e-06	TRUE		cg23248587	-0.11916	0.123941	TRUE	Yes	No
OR1F1	cg16807989	0.364435	1.1953e-06	TRUE		cg07879977	-0.194631	0.0114683	FALSE	No	Yes
RFXDC1	cg20979799	0.364225	1.2136e-06	TRUE		cg25423576	0.106	0.171463	TRUE	Yes	No
MYST1	cg19819891	-0.363722	1.25846e-06	TRUE		cg13828871	-0.347604	3.90043e-06	TRUE	Yes	Yes
RASSF1	cg21554552	-0.363666	1.2635e-06	TRUE		cg06063729	-0.277214	0.000274932	TRUE	Yes	Yes
ZBTB16	cg04628008	-0.363616	1.26812e-06	TRUE		cg25101936	0.0711031	0.359729	TRUE	No	No
TMED7	cg00645922	-0.363317	1.29572e-06	TRUE		cg10575841	-0.2722	0.000357782	TRUE	Yes	Yes
SNW1	cg12781395	-0.363297	1.29758e-06	TRUE		cg17809798	-0.0538441	0.488189	TRUE	Yes	No
ACTN4	cg15377649	-0.363297	1.29761e-06	TRUE		cg03144206	-0.0545015	0.482887	TRUE	Yes	No
MRPL37	cg19019972	-0.363195	1.30717e-06	TRUE		cg02239021	-0.216489	0.00482381	TRUE	Yes	Yes
PRKX	cg09094355	-0.363075	1.31852e-06	TRUE		cg26902873	-0.227823	0.00297766	TRUE	Yes	Yes
KBTBD8	cg10137155	-0.363045	1.3213e-06	TRUE		cg18304195	-0.169211	0.0347122	FALSE	Yes	Yes
AQP10	cg20713492	0.362965	1.32893e-06	FALSE		cg01359534	-0.0581869	0.453741	FALSE	No	No
KCNK7	cg13179915	-0.362609	1.36344e-06	FALSE		cg17918700	-0.0756861	0.329521	FALSE	Yes	No
CORO2A	cg23075568	-0.362583	1.36596e-06	TRUE		cg21618439	-0.070783	0.361902	TRUE	Yes	No
ARF6	cg23173032	-0.363229	1.40347e-06	TRUE		cg24879595	-0.11392	0.14147	TRUE	Yes	No
HIST1H3H	cg18943383	-0.36616	1.42278e-06	TRUE		cg05882691	0.0913926	0.244472	TRUE	No	No
NR0B2	cg24580782	0.362992	1.42753e-06	FALSE		cg16762386	-0.17755	0.0213092	FALSE	No	Yes
MFSD4	cg15364537	-0.361889	1.43571e-06	TRUE		-	-	-	-	-	-
H2AFX	cg07697569	-0.361633	1.46227e-06	TRUE		cg01924993	-0.221507	0.00390719	TRUE	Yes	Yes
PPRC1	cg10477754	-0.361594	1.46635e-06	TRUE		cg20778294	-0.25567	0.000823139	TRUE	Yes	Yes
ARFGAP3	cg10648908	0.360934	1.53725e-06	TRUE		cg00079563	-0.360032	1.6394e-06	TRUE	No	Yes
PNN	cg20337385	-0.360706	1.56248e-06	TRUE		cg06166863	-0.196217	0.0107998	TRUE	Yes	Yes
MUC1	cg24683129	-0.360557	1.57919e-06	TRUE		cg17257175	-0.345538	4.79708e-06	TRUE	Yes	Yes
P15RS	cg02901122	-0.360546	1.58047e-06	TRUE		cg01837689	-0.254738	0.000861367	TRUE	Yes	Yes
SLC16A6	cg11879514	-0.360535	1.58169e-06	TRUE		cg11117707	-0.240754	0.00166886	TRUE	Yes	Yes
KCNS2	cg03561565	-0.36235	1.60805e-06	TRUE		cg05373457	-0.12565	0.104613	TRUE	Yes	No
CTSZ	cg13021192	-0.360137	1.62727e-06	TRUE		cg16179125	-0.289401	0.000141914	TRUE	Yes	Yes
GAS7	cg13991233	-0.360958	1.65024e-06	TRUE		cg22471346	-0.238403	0.00185835	TRUE	Yes	Yes
CNOT3	cg21700070	-0.359816	1.66483e-06	TRUE		cg19822214	-0.191709	0.0127954	TRUE	Yes	Yes
QRICH1	cg16270091	-0.359784	1.66864e-06	TRUE		cg26475097	-0.180045	0.0198977	TRUE	Yes	Yes
KEAP1	cg02428100	-0.359726	1.67553e-06	TRUE		cg03754063	0.184072	0.0169184	TRUE	No	Yes
ALX4	cg15817236	-0.359578	1.69328e-06	TRUE		cg08993172	-0.298142	0.000105566	TRUE	Yes	Yes
ZNF184	cg01371258	-0.359531	1.69893e-06	TRUE		cg03029060	-0.232056	0.00247191	TRUE	Yes	Yes
PGAM1	cg21245135	-0.361494	1.70851e-06	TRUE		cg23923462	-0.078952	0.309019	TRUE	Yes	No
DDX20	cg04208151	-0.359446	1.70925e-06	TRUE		cg27284019	-0.29642	0.000105424	TRUE	Yes	Yes
PLXDC1	cg14601284	-0.359354	1.72046e-06	FALSE		cg24724583	0.0836138	0.281232	FALSE	No	No
SAP130	cg07314414	-0.359234	1.73519e-06	TRUE		cg15634735	-0.0436733	0.574039	TRUE	Yes	No
SACM1L	cg22986271	0.359147	1.74592e-06	TRUE		cg04837898	-0.262388	0.000590478	TRUE	No	Yes
MAP1LC3B	cg05038209	-0.359072	1.75524e-06	TRUE		cg02932689	-0.129416	0.0945375	TRUE	Yes	No
NCOA2	cg23239842	-0.358861	1.78174e-06	TRUE		cg05868799	0.111974	0.148441	TRUE	No	No
GMFB	cg09877136	-0.358622	1.81225e-06	TRUE		cg21595737	-0.29987	0.000100701	TRUE	Yes	Yes
