# Supplementary material for: Parental ages and levels of DNA methylation in the newborn are correlated
Source: BMC Med Genet. 2011 Mar 31;12:47. doi: 10.1186/1471-2350-12-47 (PMC3078852; doi:10.1186/1471-2350-12-47)
Supplement: Additional file 3 — Table S3. Output from DAVID analysis of disease clustering among the 1,423 genes whose level of methylation was correlated with maternal age at a q value of 6.69 × 10-4, corresponding to an expectation of one false positive and p = 9.55 × 10-5. [file 1471-2350-12-47-S3.XLS]

## Sheet: Sheet1
Category	Term	Count	%	PValue	Genes	List Total	Pop Hits	Pop Total	Fold Enrichment	Bonferroni	Benjamini	FDR
GENETIC_ASSOCIATION_DB_DISEASE_CLASS	CANCER	96	1.58442	3.42406e-05	XRCC4, FHIT, PTGS2, ATP1B2, LEPR, BTRC, IGFBP7, CYP2D7P1, CRP, EDN1, UQCRFS1, TGFB2, MTHFD1, CCNE1, GSTM4, MC1R, HPSE, SERPINE1, PIK3CA, GSTZ1, H2AFX, MYC, TFPI2, IFNGR2, EBAG9, PTPRJ, RECK, RET, IRS2, BRAF, TP53, MTA1, CDK6, POLB, RB1, CDK4, TCN2, MBD2, SSPN, IRS1, AHR, SLIT2, DAPK1, MTRR, RAD51, CD3EAP, CRHR2, CCND1, XPC, CCND2, TNFRSF10D, IL12A, LRMP, GNAS, CTSB, FGFR2, DCC, GLTSCR1, CAV1, HSD…	264	774	3049	1.43246	0.000616151	0.000616151	0.0252368
GENETIC_ASSOCIATION_DB_DISEASE_CLASS	METABOLIC	85	1.40287	0.0568188	PTGES2, CPT2, PTGS2, ATP1B2, LEPR, IGFBP7, CRP, PRKAG2, CRABP2, EDN1, HR, PAX6, TGFB2, MTHFD1, MC1R, SERPINE1, VKORC1, MKKS, RHOB, ALX4, COL11A2, MATN3, IRS2, KIF11, SOCS2, ACADS, ICAM3, TP53, ADIPOR1, NR0B2, CDK4, TCN2, IRS1, AHR, MTRR, RETN, HHEX, TNFAIP6, CRHR2, CCND1, IL12A, FOXC2, GNAS, COMMD1, SLC27A4, FGFR2, RBP4, PRKCZ, ONECUT1, HSD17B2, FFAR1, NMB, CNTFR, DUSP12, CDH1, SLC19A1, ALDH3A2, …	264	840	3049	1.16867	0.651091	0.409315	35.0267
