# Supplementary material for: Parental ages and levels of DNA methylation in the newborn are correlated
Source: BMC Med Genet. 2011 Mar 31;12:47. doi: 10.1186/1471-2350-12-47 (PMC3078852; doi:10.1186/1471-2350-12-47)
Supplement: Additional file 4 — Table S4. Output of functional clustering of 1,423 genes whose level of newborn methylation was correlated with maternal age at a q value of 6.69 × 10-4, corresponding to an expectation of one false positive and p = 9.55 × 10-5 by DAVID. [file 1471-2350-12-47-S4.XLS]

## Sheet: Sheet1
Annotation Cluster 1	Enrichment Score: 2.532102182331835
Category	Term	Count	%	PValue	Genes	List Total	Pop Hits	Pop Total	Fold Enrichment	Bonferroni	Benjamini	FDR
GOTERM_BP_FAT	GO:0048762~mesenchymal cell differentiation	11	0.902379	0.00279455	EDN3, RET, NOG, OVOL2, BCL2, EDN1, EOMES, FOXC2, SHH, NFATC1, TGFB2	964	51	13528	3.02677	0.999953	0.13455	5.00596
GOTERM_BP_FAT	GO:0014031~mesenchymal cell development	11	0.902379	0.00279455	EDN3, RET, NOG, OVOL2, BCL2, EDN1, EOMES, FOXC2, SHH, NFATC1, TGFB2	964	51	13528	3.02677	0.999953	0.13455	5.00596
GOTERM_BP_FAT	GO:0060485~mesenchyme development	11	0.902379	0.00324393	EDN3, RET, NOG, OVOL2, BCL2, EDN1, EOMES, FOXC2, SHH, NFATC1, TGFB2	964	52	13528	2.96856	0.999991	0.144821	5.7885
Annotation Cluster 2	Enrichment Score: 2.3411218409135657
Category	Term	Count	%	PValue	Genes	List Total	Pop Hits	Pop Total	Fold Enrichment	Bonferroni	Benjamini	FDR
GOTERM_BP_FAT	GO:0001707~mesoderm formation	9	0.73831	0.0032295	BMP4, TBX6, EYA2, MACF1, PRKAR1A, EOMES, FOXC2, SMAD1, SLIT2	964	36	13528	3.5083	0.99999	0.147919	5.76347
GOTERM_BP_FAT	GO:0048332~mesoderm morphogenesis	9	0.73831	0.00460031	BMP4, TBX6, EYA2, MACF1, PRKAR1A, EOMES, FOXC2, SMAD1, SLIT2	964	38	13528	3.32365	1	0.163537	8.11365
GOTERM_BP_FAT	GO:0001704~formation of primary germ layer	9	0.73831	0.0063784	BMP4, TBX6, EYA2, MACF1, PRKAR1A, EOMES, FOXC2, SMAD1, SLIT2	964	40	13528	3.15747	1	0.187195	11.0796
Annotation Cluster 3	Enrichment Score: 1.8336793799429947
Category	Term	Count	%	PValue	Genes	List Total	Pop Hits	Pop Total	Fold Enrichment	Bonferroni	Benjamini	FDR
GOTERM_BP_FAT	GO:0050804~regulation of synaptic transmission	19	1.55865	0.00781016	PLAT, PPFIA3, PRKCZ, EDN3, ARC, GNAI3, PTGS2, SLC6A1, EDN1, CTNND2, TAC1, CSPG5, NFKBIL1, KRAS, PPP3CB, DLG4, CHRNB2, DBN1, CACNA1A	964	136	13528	1.96052	1	0.206168	13.4018
GOTERM_BP_FAT	GO:0051969~regulation of transmission of nerve impulse	19	1.55865	0.0167239	PLAT, PPFIA3, PRKCZ, EDN3, ARC, GNAI3, PTGS2, SLC6A1, EDN1, CTNND2, TAC1, CSPG5, NFKBIL1, KRAS, PPP3CB, DLG4, CHRNB2, DBN1, CACNA1A	964	147	13528	1.81381	1	0.290629	26.6189
GOTERM_BP_FAT	GO:0031644~regulation of neurological system process	19	1.55865	0.0241527	PLAT, PPFIA3, PRKCZ, EDN3, ARC, GNAI3, PTGS2, SLC6A1, EDN1, CTNND2, TAC1, CSPG5, NFKBIL1, KRAS, PPP3CB, DLG4, CHRNB2, DBN1, CACNA1A	964	153	13528	1.74268	1	0.34619	36.153
Annotation Cluster 4	Enrichment Score: 1.8306790523153407
Category	Term	Count	%	PValue	Genes	List Total	Pop Hits	Pop Total	Fold Enrichment	Bonferroni	Benjamini	FDR
GOTERM_BP_FAT	GO:0010906~regulation of glucose metabolic process	8	0.656276	0.0104915	IRS2, PRKAG2, PGAM1, IGF2, DUSP12, DYRK2, IRS1, ARNT	964	35	13528	3.20759	1	0.236888	17.5973
GOTERM_BP_FAT	GO:0010675~regulation of cellular carbohydrate metabolic process	8	0.656276	0.0163662	IRS2, PRKAG2, PGAM1, IGF2, DUSP12, DYRK2, IRS1, ARNT	964	38	13528	2.95436	1	0.290952	26.1276
GOTERM_BP_FAT	GO:0006109~regulation of carbohydrate metabolic process	8	0.656276	0.0187576	IRS2, PRKAG2, PGAM1, IGF2, DUSP12, DYRK2, IRS1, ARNT	964	39	13528	2.8786	1	0.30559	29.3549
Annotation Cluster 5	Enrichment Score: 1.7057142235860525
Category	Term	Count	%	PValue	Genes	List Total	Pop Hits	Pop Total	Fold Enrichment	Bonferroni	Benjamini	FDR
GOTERM_BP_FAT	GO:0046456~icosanoid biosynthetic process	8	0.656276	0.00525611	PTGES2, PTGIS, PTGS2, ALOXE3, EDN1, ALOX12B, C9ORF3, SYK	964	31	13528	3.62147	1	0.174364	9.21828
GOTERM_BP_FAT	GO:0006636~unsaturated fatty acid biosynthetic process	8	0.656276	0.00892834	PTGES2, PTGIS, PTGS2, ALOXE3, EDN1, ALOX12B, C9ORF3, SYK	964	34	13528	3.30193	1	0.216456	15.1754
GOTERM_BP_FAT	GO:0006690~icosanoid metabolic process	8	0.656276	0.047077	PTGES2, PTGIS, PTGS2, ALOXE3, EDN1, ALOX12B, C9ORF3, SYK	964	47	13528	2.38863	1	0.467061	58.7259
GOTERM_BP_FAT	GO:0033559~unsaturated fatty acid metabolic process	8	0.656276	0.068061	PTGES2, PTGIS, PTGS2, ALOXE3, EDN1, ALOX12B, C9ORF3, SYK	964	51	13528	2.20129	1	0.548317	72.5709
Annotation Cluster 6	Enrichment Score: 1.700129698218706
Category	Term	Count	%	PValue	Genes	List Total	Pop Hits	Pop Total	Fold Enrichment	Bonferroni	Benjamini	FDR
GOTERM_BP_FAT	GO:0042994~cytoplasmic sequestering of transcription factor	5	0.410172	0.00561558	NFKBIE, G3BP2, NFKBIA, TACC3, NFKBIL1	964	11	13528	6.37873	1	0.178574	9.81844
GOTERM_BP_FAT	GO:0051220~cytoplasmic sequestering of protein	5	0.410172	0.0143493	NFKBIE, G3BP2, NFKBIA, TACC3, NFKBIL1	964	14	13528	5.01186	1	0.275196	23.2977
GOTERM_BP_FAT	GO:0042992~negative regulation of transcription factor import into nucleus	5	0.410172	0.0143493	NFKBIE, G3BP2, NFKBIA, TACC3, NFKBIL1	964	14	13528	5.01186	1	0.275196	23.2977
GOTERM_BP_FAT	GO:0042308~negative regulation of protein import into nucleus	5	0.410172	0.0232898	NFKBIE, G3BP2, NFKBIA, TACC3, NFKBIL1	964	16	13528	4.38537	1	0.341458	35.1089
GOTERM_BP_FAT	GO:0046823~negative regulation of nucleocytoplasmic transport	5	0.410172	0.0349791	NFKBIE, G3BP2, NFKBIA, TACC3, NFKBIL1	964	18	13528	3.89811	1	0.404173	47.9735
GOTERM_BP_FAT	GO:0032387~negative regulation of intracellular transport	5	0.410172	0.0668643	NFKBIE, G3BP2, NFKBIA, TACC3, NFKBIL1	964	22	13528	3.18936	1	0.544006	71.9172
Annotation Cluster 7	Enrichment Score: 1.6040228348483636
Category	Term	Count	%	PValue	Genes	List Total	Pop Hits	Pop Total	Fold Enrichment	Bonferroni	Benjamini	FDR
GOTERM_BP_FAT	GO:0033157~regulation of intracellular protein transport	10	0.820345	0.0117334	BMP4, NFKBIE, GSK3B, G3BP2, NFKBIA, CDH1, TACC3, PRDX1, SHH, NFKBIL1	964	53	13528	2.64777	1	0.248795	19.4747
GOTERM_BP_FAT	GO:0046822~regulation of nucleocytoplasmic transport	10	0.820345	0.0205658	BMP4, NFKBIE, GSK3B, G3BP2, NFKBIA, CDH1, TACC3, PRDX1, SHH, NFKBIL1	964	58	13528	2.41952	1	0.317265	31.7061
GOTERM_BP_FAT	GO:0032386~regulation of intracellular transport	10	0.820345	0.0638797	BMP4, NFKBIE, GSK3B, G3BP2, NFKBIA, CDH1, TACC3, PRDX1, SHH, NFKBIL1	964	71	13528	1.97651	1	0.535186	70.2223
Annotation Cluster 8	Enrichment Score: 1.5746516539528332
Category	Term	Count	%	PValue	Genes	List Total	Pop Hits	Pop Total	Fold Enrichment	Bonferroni	Benjamini	FDR
GOTERM_BP_FAT	GO:0035107~appendage morphogenesis	14	1.14848	0.0230375	NOG, CRABP2, SKI, ZBTB16, SHH, MSX2, MSX1, BAX, DLX5, GNAS, PBX1, ASPH, ALX4, PCSK5	964	99	13528	1.98449	1	0.339801	34.8006
GOTERM_BP_FAT	GO:0035108~limb morphogenesis	14	1.14848	0.0230375	NOG, CRABP2, SKI, ZBTB16, SHH, MSX2, MSX1, BAX, DLX5, GNAS, PBX1, ASPH, ALX4, PCSK5	964	99	13528	1.98449	1	0.339801	34.8006
GOTERM_BP_FAT	GO:0060173~limb development	14	1.14848	0.0307795	NOG, CRABP2, SKI, ZBTB16, SHH, MSX2, MSX1, BAX, DLX5, GNAS, PBX1, ASPH, ALX4, PCSK5	964	103	13528	1.90742	1	0.382583	43.6579
GOTERM_BP_FAT	GO:0048736~appendage development	14	1.14848	0.0307795	NOG, CRABP2, SKI, ZBTB16, SHH, MSX2, MSX1, BAX, DLX5, GNAS, PBX1, ASPH, ALX4, PCSK5	964	103	13528	1.90742	1	0.382583	43.6579
Annotation Cluster 9	Enrichment Score: 1.5270924667414822
Category	Term	Count	%	PValue	Genes	List Total	Pop Hits	Pop Total	Fold Enrichment	Bonferroni	Benjamini	FDR
INTERPRO	IPR006163:Phosphopantetheine-binding	3	0.246103	0.0129424	NDUFAB1, FASN, AASDH	1121	3	16659	14.8608	1	0.823527	19.7639
SP_PIR_KEYWORDS	Phosphopantetheine	3	0.246103	0.0349656	NDUFAB1, FASN, AASDH	1214	5	19235	9.50659	1	0.318252	40.8264
INTERPRO	IPR009081:Acyl carrier protein-like	3	0.246103	0.0393993	NDUFAB1, FASN, AASDH	1121	5	16659	8.9165	1	0.979049	49.3103
GOTERM_MF_FAT	GO:0000036~acyl carrier activity	3	0.246103	0.0437002	NDUFAB1, FASN, AASDH	924	5	12983	8.43052	1	0.764839	50.9335
Annotation Cluster 10	Enrichment Score: 1.401812151907153
Category	Term	Count	%	PValue	Genes	List Total	Pop Hits	Pop Total	Fold Enrichment	Bonferroni	Benjamini	FDR
UP_SEQ_FEATURE	domain:MADS-box	3	0.246103	0.0353296	MEF2D, MEF2B, SRF	1213	5	19113	9.45408	1	0.990093	47.7722
INTERPRO	IPR002100:Transcription factor, MADS-box	3	0.246103	0.0393993	MEF2D, MEF2B, SRF	1121	5	16659	8.9165	1	0.979049	49.3103
SMART	SM00432:MADS	3	0.246103	0.0447648	MEF2D, MEF2B, SRF	655	5	9079	8.31664	1	0.839892	46.0987
Annotation Cluster 11	Enrichment Score: 1.366509251627039
Category	Term	Count	%	PValue	Genes	List Total	Pop Hits	Pop Total	Fold Enrichment	Bonferroni	Benjamini	FDR
UP_SEQ_FEATURE	domain:Helix-loop-helix motif	14	1.14848	0.0284579	MYOD1, HES6, AHR, ARNT, NPAS1, NPAS3, NCOA2, HES4, HEYL, HEY2, NEUROD4, ARNTL2, TCF4, MYC	1213	114	19113	1.93505	1	0.985491	40.6294
INTERPRO	IPR001092:Basic helix-loop-helix dimerisation region bHLH	14	1.14848	0.0424555	MYOD1, HES6, AHR, ARNT, NPAS1, NPAS3, NCOA2, HES4, HEYL, HEY2, NEUROD4, ARNTL2, TCF4, MYC	1121	114	16659	1.82502	1	0.976595	51.9683
SMART	SM00353:HLH	14	1.14848	0.0658167	MYOD1, HES6, AHR, ARNT, NPAS1, NPAS3, NCOA2, HES4, HEYL, HEY2, NEUROD4, ARNTL2, TCF4, MYC	655	114	9079	1.70224	1	0.911142	60.0978
Annotation Cluster 12	Enrichment Score: 1.3295245529357524
Category	Term	Count	%	PValue	Genes	List Total	Pop Hits	Pop Total	Fold Enrichment	Bonferroni	Benjamini	FDR
GOTERM_BP_FAT	GO:0010907~positive regulation of glucose metabolic process	5	0.410172	0.041887	IRS2, IGF2, DYRK2, IRS1, ARNT	964	19	13528	3.69295	1	0.442412	54.3997
GOTERM_BP_FAT	GO:0010676~positive regulation of cellular carbohydrate metabolic process	5	0.410172	0.0495078	IRS2, IGF2, DYRK2, IRS1, ARNT	964	20	13528	3.5083	1	0.475923	60.6158
GOTERM_BP_FAT	GO:0045913~positive regulation of carbohydrate metabolic process	5	0.410172	0.0495078	IRS2, IGF2, DYRK2, IRS1, ARNT	964	20	13528	3.5083	1	0.475923	60.6158
Annotation Cluster 13	Enrichment Score: 1.328751792509921
Category	Term	Count	%	PValue	Genes	List Total	Pop Hits	Pop Total	Fold Enrichment	Bonferroni	Benjamini	FDR
GOTERM_BP_FAT	GO:0042326~negative regulation of phosphorylation	8	0.656276	0.0383544	CDKN1C, PRKCZ, PTPRC, CAV1, SMAD7, ATXN7, BAX, INHA	964	45	13528	2.49479	1	0.423498	51.2135
GOTERM_BP_FAT	GO:0045936~negative regulation of phosphate metabolic process	8	0.656276	0.0518758	CDKN1C, PRKCZ, PTPRC, CAV1, SMAD7, ATXN7, BAX, INHA	964	48	13528	2.33887	1	0.482646	62.3781
GOTERM_BP_FAT	GO:0010563~negative regulation of phosphorus metabolic process	8	0.656276	0.0518758	CDKN1C, PRKCZ, PTPRC, CAV1, SMAD7, ATXN7, BAX, INHA	964	48	13528	2.33887	1	0.482646	62.3781
Annotation Cluster 14	Enrichment Score: 1.319976414821927
Category	Term	Count	%	PValue	Genes	List Total	Pop Hits	Pop Total	Fold Enrichment	Bonferroni	Benjamini	FDR
GOTERM_BP_FAT	GO:0022898~regulation of transmembrane transporter activity	6	0.492207	0.0340135	JPH3, ACTN4, PLCG2, STIM2, PKD2, IGF2	964	26	13528	3.23843	1	0.400473	47.0098
GOTERM_BP_FAT	GO:0034762~regulation of transmembrane transport	6	0.492207	0.0393814	JPH3, ACTN4, PLCG2, STIM2, PKD2, IGF2	964	27	13528	3.11849	1	0.428331	52.1609
GOTERM_BP_FAT	GO:0032409~regulation of transporter activity	6	0.492207	0.0818706	JPH3, ACTN4, PLCG2, STIM2, PKD2, IGF2	964	33	13528	2.55149	1	0.596863	79.1441
