# Supplementary material for: Parental ages and levels of DNA methylation in the newborn are correlated
Source: BMC Med Genet. 2011 Mar 31;12:47. doi: 10.1186/1471-2350-12-47 (PMC3078852; doi:10.1186/1471-2350-12-47)
Supplement: Additional file 5 — Table S5. List of 1,273 Humanmethylation27 array probes and 658 genes overlapping with blood cell type signature genes identified by Palmer et al. (2006. Cell-type specific gene expression profiles of leukocytes in human peripheral blood. BMC Genomics 7, 115). [file 1471-2350-12-47-S5.XLS]

## Sheet: Sheet1
Illumina_Probe	Gene
cg17271365	March-I
cg07259382	March-I
cg05286874	ABCA1
cg21572316	ABCA1
cg18015044	ABCF1
cg26884376	ABCF1
cg14121103	ABHD5
cg12059012	ABHD5
cg18353563	ABTB1
cg03330058	ABTB1
cg12452675	ACOX1
cg16419345	ACOX1
cg11414151	ACSL1
cg16092956	ACSL1
cg10894512	ACTA2
cg07436807	ACTA2
cg25126812	ACTN1
cg21350283	ACTN1
cg05940536	ACVR1B
cg00318865	ACVR1B
cg01465620	ACVR2B
cg18704595	ADA
cg20622019	ADA
cg07540118	ADAM19
cg09079275	ADAM19
cg12888039	ADIPOR1
cg25023057	ADIPOR1
cg05019661	ADK
cg25892434	ADK
cg12228707	ADM
cg12320306	ADM
cg15415509	ADRB2
cg19110523	ADRB2
cg03642357	ADRBK2
cg24113449	ADRBK2
cg11003133	AIM2
cg10636246	AIM2
cg14168975	ALAS2
cg21045917	ALAS2
cg19186356	ALDH2
cg10449070	ALDH2
cg18809289	ALOX5
cg08529529	ALOX5AP
cg02801485	ALS2CR2
cg24749970	ALS2CR2
cg11323230	AMFR
cg03476195	ANK2
cg02735486	ANK2
cg01894895	ANXA1
cg05155595	ANXA4
cg22792910	ANXA4
cg03354519	ANXA5
cg05311623	ANXA5
cg12627583	AOX1
cg02144933	AOX1
cg12044210	APBA2
cg20840847	APBA2
cg21917349	APBA2
cg00955451	APBA2
cg10062065	APEG1
cg16222568	APEG1
cg02002676	APOBEC3B
cg13119609	APOC2
cg27436184	APOC2
cg08955609	APOE
cg14123992	APOE
cg26624914	AQP3
cg23124755	AQP3
cg11098259	AQP9
cg11577097	AQP9
cg20509080	ARHGEF3
cg23779331	ARRB2
cg03950654	ARRB2
cg13462160	ATF4
cg11826116	ATF4
cg09580336	ATP1A1
cg14841875	ATP1A1
cg22012054	ATP5B
cg17616707	ATP5B
cg00706536	ATP6V0A1
cg20082357	ATP6V0A1
cg12079362	ATP6V0B
cg19903333	ATP6V0B
cg05483509	ATP6V0C
cg11856918	ATP6V1B2
cg01952458	ATP6V1B2
cg12360373	ATXN2L
cg23051598	ATXN2L
cg25906419	BACE2
cg16334795	BACE2
cg09143663	BACH1
cg26635603	BACH1
cg18870413	BAG3
cg03690162	BAG3
cg25023994	BANK1
cg00332153	BANK1
cg02452985	BCL11B
cg16137862	BCL2L1
cg00782854	BCL2L1
cg18776764	BCL6
cg01057962	BCL6
cg05450995	BCL7A
cg01357263	BCL7A
cg06305609	BCNP1
cg10590292	BIN2
cg21022247	BIN2
cg14481222	BIRC3
cg03860768	BLK
cg15742700	BLK
cg16779976	BLNK
cg16280667	BLR1
cg25087423	BLR1
cg08733315	BMF
cg07000551	BMF
cg05232067	BNIP3L
cg04398282	BRDG1
cg12879425	BRDG1
cg01532103	BSG
cg01254505	BST2
cg16363586	BST2
cg03791917	BTK
cg00126698	BTK
cg15516226	BTNL9
cg05886367	BTNL9
cg14343107	BUB1B
cg20259534	BUB1B
cg27655905	C11orf24
cg10276576	C11orf24
cg14401454	C14orf8
cg18389810	C14orf8
cg24399405	C16orf35
cg23792364	C19orf6
cg20147100	C19orf6
cg05135156	C1orf21
cg27167439	C1orf21
cg25182523	C1orf24
cg02360616	C1orf24
cg20207753	C20orf72
cg21020082	C2orf24
cg21785260	C2orf24
cg09238677	C3AR1
cg10257049	C5orf4
cg03848555	C9orf40
cg11750183	C9orf40
cg17509612	C9orf78
cg24475171	C9orf78
cg08872550	CA2
cg19876444	CA2
cg05497616	CAMK4
cg06822995	CAMK4
cg04523589	CAMP
cg17533847	CBX4
cg04398978	CBX4
cg12455187	CCL5
cg10315334	CCL5
cg26989531	CCND2
cg02765328	CCND2
cg13574590	CCND2
cg16310717	CCND2
cg12382902	CCND2
cg16994506	CCND2
cg17580045	CCND2
cg25425078	CCND2
cg17886028	CCND2
cg13801381	CCND2
cg00888007	CCND2
cg08069899	CCND2
cg14914982	CCND2
cg05409601	CCNG2
cg09087966	CCNG2
cg14102807	CD19
cg07597976	CD19
cg15952487	CD1B
cg04574507	CD1B
cg07548313	CD1C
cg13765621	CD1D
cg17399166	CD1D
cg16719404	CD2
cg10777851	CD200
cg03329165	CD200
cg03574571	CD22
cg15743985	CD22
cg23654549	CD24
cg04098585	CD28
cg02099418	CD28
cg10169812	CD38
cg26043257	CD38
cg07728874	CD3D
cg24841244	CD3D
cg24612198	CD3E
cg08956138	CD3E
cg07545925	CD3G
cg15880738	CD3G
cg09554443	CD3Z
cg13311440	CD48
cg05200628	CD48
cg24674703	CD5
cg07380416	CD6
cg09902130	CD6
cg18557145	CD72
cg12971694	CD72
cg04790874	CD79A
cg05921699	CD79A
cg07973967	CD79B
cg25729716	CD79B
cg16273597	CD83
cg01288598	CD83
cg11874272	CD86
cg04387658	CD86
cg02170525	CD8A
cg17108819	CD8A
cg26850754	CD8B1
cg10198837	CD8B1
cg00750606	CDA
cg13164309	CDA
cg14766198	CDC14A
cg14813406	CDC14A
cg08770869	CDC25B
cg03524627	CDC25B
cg27431859	CDC34
cg17357984	CDC34
cg10985987	CDIPT
cg24235633	CDIPT
cg03079681	CDKN2A
cg07752420	CDKN2A
cg13479669	CDKN2A
cg00718440	CDKN2A
cg09099744	CDKN2A
cg12840719	CDKN2A
cg26673943	CDKN2A
cg10895543	CDKN2A
cg11653709	CDKN2A
cg00069261	CDR2
cg23142935	CDR2
cg17371067	CEBPB
cg12373771	CECR6
cg18137704	CECR6
cg08935243	CETN3
cg14993293	CETN3
cg24497270	CGI-69
cg03192551	CGI-69
cg21122529	CHERP
cg05197908	CHERP
cg03625911	CHI3L1
cg07423149	CHI3L1
cg07105440	CISH
cg08996521	CISH
cg25722142	CITED2
cg12082568	CITED2
cg10894102	CLIC4
cg26151675	CNR2
cg23196831	COL14A1
cg16907566	COL14A1
cg13299148	COL16A1
cg02989257	COL16A1
cg22309826	COPS3
cg13823791	COPS3
cg03691812	CORO1A
cg06030619	CORO1A
cg01273150	CORO1C
cg03439805	CORO1C
cg20015855	CORO2B
cg08290628	CORO2B
cg12125691	COX6C
cg24267801	COX6C
cg18449462	COX7B
cg05825950	CR1
cg14726637	CR1
cg00247489	CR2
cg05508558	CR2
cg10822172	CREB5
cg02611282	CREB5
cg23751922	CREG1
cg19220586	CREG1
cg03876622	CSDA
cg06552050	CSDA
cg21209356	CSF2RB
cg16356956	CSF2RB
cg07285167	CSF3R
cg09088576	CSF3R
cg11804789	CST7
cg09971811	CST7
cg21281001	CTSB
cg18787975	CTSB
cg16588061	CTSC
cg11868029	CTSC
cg07448499	CTSH
cg08500346	CTSH
cg08578023	CTSS
cg13021192	CTSZ
cg16179125	CTSZ
cg01663968	CTSZ
cg06385087	CTSZ
cg23679724	CTSZ
cg23265096	CTSZ
cg01623438	CTSZ
cg15777781	CUGBP2
cg06240542	CYBASC3
cg07273415	CYBASC3
cg04394101	CYBB
cg21807589	CYBB
cg24934431	CYP17A1
cg09201719	CYP17A1
cg02518339	CYSLTR1
cg26848126	CYSLTR1
cg17183546	D4S234E
cg23239039	D4S234E
cg11977634	DDR1
cg03270204	DDR1
cg17267907	DEFA1
cg10758292	DEFA1
cg24805239	DFNA5
cg04770504	DFNA5
cg09694403	DHRS7
cg08634539	DHRS7
cg03072378	DLX4
cg12559031	DLX4
cg12032116	DMXL1
cg04856203	DMXL1
cg15712267	DNAJB1
cg06529761	DNASE1
cg24198678	DNASE1
cg07369274	DNASE1L3
cg10235741	DNASE1L3
cg25192419	DOCK5
cg01638025	DOCK5
cg04836038	DOCK9
cg12335708	DPP4
cg11460364	DPP4
cg11939071	DTX1
cg06700265	DUSP16
cg14817848	DUSP16
cg05732530	DUSP2
cg01148741	DUSP2
cg18081750	DUSP6
cg26703664	DUSP6
cg15491567	DYSF
cg14830952	E2F5
cg04950789	E2F5
cg11503011	EBF
cg05056120	EBF
cg12992720	EDG4
cg10521852	EDG4
cg16142977	EEF2
cg18064655	EEF2
cg18979762	EGLN1
cg16855929	EGLN1
cg26069252	EGR1
cg05229898	EGR1
cg01104423	EIF2AK1
cg06666486	EIF2AK1
cg18580491	EIF2C4
cg16019273	EIF2C4
cg04544154	ELF4
cg06428055	ELF4
cg04103514	EMR2
cg25488021	EPB41L2
cg11386709	EPB41L2
cg18431127	EPB42
cg22680812	EPB42
cg24928687	EPHX1
cg03459809	EPHX1
cg14228238	EVI1
cg19848683	EVI1
cg05109049	EVI2B
cg07985359	EVI5L
cg14106632	EVI5L
cg09891761	F5
cg25256723	F5
cg24777065	FBLN5
cg14974772	FBLN5
cg02630888	FBXL5
cg19128498	FBXL5
cg24030627	FCGBP
cg19103704	FCGBP
cg22436411	FCGR2B
cg04567009	FCGR3B
cg00974864	FCGR3B
cg07127225	FCGRT
cg15528736	FCGRT
cg00226923	FGD2
cg15512851	FGD2
cg02259997	FGF9
cg00274399	FGF9
cg12271671	FGL2
cg16986494	FHIT
cg11158760	FHIT
cg24796403	FHIT
cg15931943	FHIT
cg22215728	FHIT
cg19049316	FHIT
cg02854288	FHIT
cg19574488	FHIT
cg04835638	FHIT
cg10011232	FKBP8
cg23970523	FKBP8
cg12997958	FLII
cg18804206	FLII
cg06456031	FLJ11000
cg13120814	FLJ11000
cg02729303	FLJ20152
cg15425811	FLJ35801
cg17940740	FLJ35801
cg22708853	FLT3LG
cg01667384	FLT3LG
cg26987645	FMOD
cg03764585	FMOD
cg02900980	FOXP1
cg24980458	FOXP1
cg18666238	FUBP1
cg08707063	FUBP1
cg13703437	FYB
cg27606341	FYB
cg23076086	FYN
cg17100322	FYN
cg26129270	FZD5
cg11450001	GABARAPL1
cg06915165	GABARAPL1
cg25475443	GALNAC4S-6ST
cg08082692	GALNAC4S-6ST
cg25230532	GALT
cg25476145	GALT
cg06230736	GATA3
cg00940278	GATA6
cg19496782	GATA6
cg13406950	GBP1
cg07970007	GBP1
cg13629753	GBP2
cg03549127	GCA
cg01743370	GCA
cg22289360	GCNT1
cg09885086	GCNT1
cg20125091	GFI1
cg22341104	GFI1
cg25918245	GIMAP2
cg20663831	GIMAP2
cg00323915	GIMAP4
cg17009433	GLDC
cg11747771	GLDC
cg16521028	GLIPR1
cg01419479	GLUL
cg26135716	GLUL
cg20492121	GLUL
cg17892328	GLUL
cg15972617	GM2A
cg22775896	GM2A
cg19190714	GMPR
cg25457331	GMPR
cg21685565	GNA12
cg24743283	GNA12
cg22377237	GNB2
cg11223864	GNB2
cg25066857	GNLY
cg11752275	GNLY
cg03311899	GPR109A
cg12014417	GPR109A
cg04001668	GPR56
cg25645462	GPR56
cg26791659	GPSM3
cg08592230	GPSM3
cg15900980	GPX1
cg06613840	GPX1
cg07777378	GRN
cg11999384	GRN
cg17071957	GSN
cg05793077	GSN
cg21875234	GSPT1
cg15834294	GSPT1
cg11193041	GSTZ1
cg14685339	GSTZ1
cg21515744	GUK1
cg16636571	GYPB
cg27214365	GYPB
cg02150910	GZMH
cg22228134	GZMH
cg04705866	GZMK
cg18947521	H3F3A
cg15538837	H3F3A
cg10920765	HBG2
cg00746981	HDGF
cg12421458	HDGF
cg21682826	HERPUD1
cg17808849	HERPUD1
cg11378840	HHEX
cg09721427	HHEX
cg02704907	HIST1H2BK
cg14833385	HLA-DMA
cg24421410	HLA-DMA
cg00575744	HLA-DMB
cg10714284	HLA-DMB
cg26643856	HLA-DOA
cg17103109	HLA-DOB
cg04576021	HLA-DOB
cg13906813	HLA-DPA1
cg22282941	HLA-DQA2
cg01889448	HLA-DQB1
cg04345908	HLA-DQB2
cg16899306	HLA-DQB2
cg25764570	HLA-DRA
cg19248557	HLA-DRA
cg10746737	HLA-DRB5
cg13170032	HLX1
cg04683240	HLX1
cg09313705	HOXB2
cg25882366	HOXB2
cg13306164	HPCA
cg24417499	HPCA
cg21698790	HRK
cg16826718	HRK
cg05920090	HSPA1A
cg00929855	HSPA1A
cg18424091	HSPA1L
cg01733783	HSPA5
cg13817266	HSPA6
cg24192663	HSPA6
cg06855803	ICAM3
cg14145194	ICAM3
cg23525180	ID2
cg13055278	ID2
cg17925542	IDH2
cg20161089	IFI27
cg12177001	IFI27
cg09398185	IFIT2
cg06476606	IFIT2
cg06353720	IFIT3
cg22963452	IFITM1
cg14967066	IFITM1
cg09237521	IFITM2
cg08843492	IFITM2
cg23508786	IFNGR2
cg17356733	IFNGR2
cg25623640	IGJ
cg01080862	IL13RA1
cg17869167	IL18R1
cg18156583	IL18RAP
cg21282997	IL18RAP
cg20340242	IL1R2
cg17142183	IL1R2
cg11783497	IL1RN
cg10938446	IL1RN
cg26757673	IL2RB
cg03980304	IL4R
cg05729093	IL4R
cg21950518	IL6ST
cg13576061	IL6ST
cg04312209	IL7R
cg13739417	IL8RB
cg14150666	IL8RB
cg00008713	IMPA2
cg23397015	INHBB
cg07197823	INHBB
cg06435786	INPP4A
cg01169610	INPP4A
cg10978346	INPP4B
cg06318853	INPP4B
cg19740763	INPPL1
cg06236748	INPPL1
cg25140370	IRF4
cg12741420	IRF4
cg24826867	IRF8
cg06020352	IRF8
cg20795401	ITGA6
cg10749011	ITGA6
cg15147545	ITGB1
cg13800022	ITGB1
cg08374799	ITGB7
cg19812619	ITGB7
cg09453312	ITK
cg01546430	ITK
cg06208111	ITM2A
cg10894453	ITM2A
cg04217178	ITM2B
cg02632166	ITM2B
cg16340268	ITPKB
cg01259619	ITPKB
cg21858376	ITPR1
cg04251662	ITPR1
cg00836605	JAZF1
cg26179948	JAZF1
cg12072803	JMJD2B
cg09310112	JMJD2B
cg01909487	JUN
cg24946133	JUN
cg17388484	JUP
cg13784792	JUP
cg19042062	KCNJ2
cg25724441	KCNJ2
cg02507952	KIAA0125
cg01500097	KIAA0274
cg14171523	KIAA0446
cg24818434	KIAA0446
cg18489440	KIAA0746
cg10150813	KIAA0746
cg26620356	KIAA1191
cg21605986	KIAA1191
cg00495442	KIAA1219
cg09113613	KIAA1219
cg19026306	KIAA1539
cg24770649	KIAA1539
cg26136776	KLF1
cg11220060	KLF1
cg04462209	KLHL12
cg27554769	KLHL12
cg13995453	KLRB1
cg20047055	KLRC1
cg00443307	KLRG1
cg14913610	KLRG1
cg12460359	KLRK1
cg20324165	KRT8
cg01835489	KRT8
cg11134443	KYNU
cg06131859	KYNU
cg18307604	LAMP2
cg14854487	LAMP2
cg23797100	LAT
cg23663476	LAT
cg17078393	LCK
cg01525376	LCK
cg01316516	LDHA
cg20429911	LDHA
cg03243946	LDHB
cg06437004	LDHB
cg21783004	LECT2
cg09146695	LEF1
cg05354432	LEF1
cg00177923	LEPROTL1
cg18986713	LEPROTL1
cg15566222	LEREPO4
cg18757066	LEREPO4
cg19099850	LGALS3
cg17403875	LGALS3
cg11105610	LGALS3BP
cg14870271	LGALS3BP
cg14237152	LGALS9
cg06759890	LHFPL2
cg04833050	LHFPL2
cg19486673	LILRA2
cg14086647	LIMK2
cg00518989	LIMK2
cg09358725	LMO2
cg11822932	LMO2
cg08009831	LOC201895
cg05507894	LOC201895
cg16983159	LOC340061
cg26594488	LOC54103
cg04752565	LOC57228
cg21513385	LOC57228
cg18110535	LPIN2
cg15052335	LPIN2
cg26131019	LRIG1
cg00830393	LRIG1
cg10150530	LRMP
cg03521113	LRMP
cg09837977	LRRN3
cg08611205	LSM3
cg25723866	LTBP4
cg07933197	LTBP4
cg02212836	LY86
cg20162076	LY86
cg02142461	LYAR
cg10539712	LYN
cg03973663	LYN
cg16097772	LYZ
cg06668300	MAL
cg21245652	MAL
cg05670408	MAN1C1
cg04631202	MAN1C1
cg08880153	MAP1A
cg05679521	MAP2K3
cg18881501	MAP2K3
cg03807314	MAP3K8
cg01994328	MAP3K8
cg11265916	MAPK1
cg05546044	MAPK1
cg09816912	MARCKS
cg19211800	MARCKS
cg10039928	MATN2
cg16202564	MATN2
cg24820809	MB
cg07009002	MB
cg13243219	MDS1
cg11590700	MDS1
cg18287975	MEF2C
cg08223748	MEF2C
cg16668394	MEN1
cg09343150	MEN1
cg14191360	MET
cg25299676	MET
cg01476044	MGAM
cg18971054	MGAM
cg20988728	MGC17330
cg03065202	MGC17330
cg26422832	MKRN1
cg06784339	MKRN1
cg18264687	MLLT3
cg09730361	MLLT3
cg23273897	MME
cg16580737	MME
cg27532722	MMP11
cg26757793	MMP20
cg02310296	MMP9
cg20925811	MMP9
cg25119415	MNDA
cg22262168	MOBKL2B
cg19180541	MOBKL2B
cg05598246	MOG
cg19382714	MOG
cg25813820	MPP1
cg22858728	MPP1
cg13181019	MPP7
cg17749384	MPP7
cg26594445	MRPL49
cg10342590	MRPL49
cg23398173	MTPN
cg18939260	MTSS1
cg21130374	MX2
cg04828792	MX2
cg13017345	MXI1
cg09770154	MXI1
cg23843505	MYBL2
cg09604203	MYBL2
cg02204046	MYCN
cg16597172	MYCN
cg27043630	MYD88
cg08548888	MYD88
cg07684353	MYO1E
cg03146158	MYO1E
cg27187881	NAGA
cg04733989	NAGA
cg17468997	NCF1
cg02537023	NCF1
cg09624565	NCF4
cg24035962	NCOA4
cg14450605	NCOA4
cg08081725	NDE1
cg21321885	NDE1
cg06110728	NELL2
cg14904464	NELL2
cg09303642	NFE2
cg23140706	NFE2
cg01708236	NFKBIE
cg19109431	NFKBIE
cg05782975	NGFRAP1
cg00725777	NGFRAP1
cg20781967	NINJ2
cg00237010	NINJ2
cg10126923	NKG7
cg12916723	NKG7
cg11718090	NOTCH2NL
cg02963198	NOTCH2NL
cg09076012	NOV
cg20379125	NOV
cg26581729	NPDC1
cg17902858	NPDC1
cg00548060	NPL
cg18117393	NPL
cg15381313	NR1H4
cg23256150	NR1H4
cg16246410	NR4A2
cg04010530	NR4A2
cg01172656	NRBF2
cg10234776	NRBF2
cg26601286	NSUN4
cg15305343	NSUN4
cg17505757	NUP88
cg11754343	NUP88
cg20123891	NXPH3
cg06405206	NXPH3
cg13864877	OPTN
cg27555776	OPTN
cg15840985	OSBPL10
cg04005032	OSBPL10
cg11487705	OXCT1
cg08590939	OXCT1
cg21512370	P2RY5
cg13506226	P2RY5
cg19569684	PACAP
cg13500819	PACAP
cg21086464	PAK1
cg14521746	PAK1
cg10059959	PAX5
cg03338959	PBEF1
cg23446109	PCCA
cg02154956	PCCA
cg13904968	PCK1
cg16101800	PCK1
cg09786257	PCSK1
cg23187653	PCSK1
cg08026144	PCSK5
cg16904306	PCSK5
cg06948937	PCTK3
cg07713493	PCTK3
cg21039822	PCYT2
cg21770145	PCYT2
cg13112511	PDE4D
cg05992340	PDE4D
cg06722792	PDE9A
cg00516481	PDE9A
cg05702952	PDK1
cg17679246	PDK1
cg18177682	PEA15
cg07566050	PEA15
cg21245135	PGAM1
cg23923462	PGAM1
cg11536940	PGCP
cg01892689	PGCP
cg14718680	PGD
cg23036555	PGD
cg02442161	PI3
cg09462575	PI3
cg25437402	PICALM
cg01120308	PICALM
cg14445437	PIGS
cg26147132	PIGS
cg15021292	PIK3R1
cg12663253	PIK3R1
cg21769943	PIM1
cg02123547	PIM1
cg26628847	PIP
cg15542496	PIP
cg20349625	PLCG2
cg21522797	PLCG2
cg20141916	PLEK2
cg17641252	PLEK2
cg18317951	PLEKHF2
cg08605641	PLEKHF2
cg09941381	PLEKHK1
cg25153340	PLEKHK1
cg14601284	PLXDC1
cg24724583	PLXDC1
cg22192762	PLXNC1
cg13415207	PMAIP1
cg22549408	PMAIP1
cg03642518	PNOC
cg19391527	PNOC
cg09706243	POLD4
cg02066887	POLD4
cg10694914	POU2AF1
cg21608489	POU2F2
cg22054191	POU2F2
cg23504707	PPM1A
cg17884373	PPM1A
cg06090421	PPM1D
cg10673984	PPM1D
cg10081899	PPM1F
cg09350141	PPM1F
cg02506728	PPP1R3D
cg08966023	PPP1R3D
cg26454299	PPP3CA
cg00302793	PPP3CA
cg12467864	PRC1
cg09180926	PRC1
cg09772827	PRCP
cg27561006	PRCP
cg02374486	PRF1
cg09914304	PRF1
cg27208307	PRG1
cg17342283	PRG1
cg16041660	PRICKLE1
cg22188495	PRICKLE1
cg05890578	PRKCE
cg11476211	PRKCE
cg02973263	PRKCI
cg08400120	PRKCI
cg11638200	PRKCQ
cg12245996	PRKCQ
cg12529801	PRO0149
cg20141013	PRO0149
cg03493069	PSCD1
cg08024766	PSCD1
cg04409945	PSMB3
cg13824734	PSMB3
cg24354652	PTAFR
cg18468844	PTAFR
cg19191883	PTD008
cg25263559	PTD008
cg06738602	PTGER2
cg25823578	PTGER2
cg17026456	PXN
cg16785344	PXN
cg22960284	PYGL
cg18125479	PYGL
cg16029957	QPCT
cg03839341	RAB10
cg11109684	RAB10
cg11053740	RAB2B
cg02806093	RAB2B
cg06516650	RAB30
cg21373526	RAB30
cg00690893	RAB9A
cg02620228	RAB9A
cg00784357	RAC1
cg10451401	RAC1
cg08643928	RALGPS2
cg10559803	RALGPS2
cg25599242	RARRES3
cg06952236	RASGRP1
cg19614321	RASSF2
cg16884569	RASSF2
cg17048483	RBM7
cg24270244	RBM7
cg06168324	RBMS1
cg14325649	RBMS1
cg23207616	RER1
cg13014406	RER1
cg17725461	RFX1
cg02841886	RFX1
cg00123035	RFX5
cg04900486	RFX5
cg17942096	RFXANK
cg14580737	RFXANK
cg04041960	RGS10
cg19653161	RGS10
cg05023691	RGS13
cg19984039	RGS13
cg27062284	RGS2
cg20315136	RGS2
cg00582628	RGS20
cg09476523	RHOBTB2
cg04447123	RHOBTB2
cg00804392	RHOH
cg11903057	RHOH
cg05604720	RIPK2
cg15054260	RIPK2
cg24851490	RNASE2
cg26191951	RNASE2
cg06720660	RNASE6
cg10934032	RNASE6
cg15563382	RNF141
cg05367858	RNF141
cg13051968	RNF144
cg25705900	RNF144
cg01036148	RNPEP
cg19676312	RNPEP
cg27167601	RORA
cg13301933	RORA
cg12090388	RPL11
cg22968727	RPL11
cg12584034	RPL21
cg26940725	RPL21
cg12247247	RPL23
cg18516268	RPL23
cg07080007	RPL27
cg12556991	RPL27
cg22809047	RPL31
cg19032144	RPL31
cg15900519	RPL32
cg19100810	RPL32
cg20645649	RPL35
cg03916787	RPL35
cg07155664	RPS14
cg01982455	RPS14
cg03035419	RPS21
cg02603366	RPS21
cg10905918	RPS24
cg14298951	RPS24
cg20644981	RPS3A
cg03771255	RPS3A
cg02942159	RPS6
cg16925486	RPS6
cg14839257	RPS6KA2
cg13217373	RPS6KA2
cg21288099	RRAS2
cg03922337	RRAS2
cg08242020	RTN3
cg13245912	RTN3
cg05996042	RUNX2
cg01946401	RUNX2
cg16408394	RXRA
cg09800519	RXRA
cg10795646	S100A10
cg10673431	S100A11
cg12052258	S100A11
cg24898863	S100A8
cg20070090	S100A8
cg07685786	S100B
cg07152925	S100B
cg02883621	S100P
cg22266967	S100P
cg15772393	SAP30
cg16718094	SAP30
cg00674922	SATB1
cg18808261	SATB1
cg11275139	SAV1
cg03063797	SAV1
cg01957330	SCAP2
cg21120786	SCAP2
cg10639440	SCRN1
cg03054529	SCRN1
cg11550426	SDCBP
cg02103294	SDCBP
cg25344639	SEC14L1
cg04060163	SEC14L1
cg18515587	SELENBP1
cg09813840	SELPLG
cg24497819	SELPLG
cg22496652	SEMA4D
cg13652556	SEPX1
cg25653103	SEPX1
cg06945625	SERPINB6
cg10164686	SERPINB6
cg17251713	SERPINB7
cg01568736	SERPINB7
cg20583316	SERPINE1
cg02273392	SERPINE1
cg09061733	SERPING1
cg12783776	SERPING1
cg00037763	SETBP1
cg27378216	SETBP1
cg01169624	SGCE
cg18139769	SGCE
cg03682823	SGCE
cg07980988	SH2D1A
cg25248094	SH2D1A
cg03100146	SH3BGRL3
cg01414934	SH3BGRL3
cg21283680	SH3BP5
cg04513669	SH3GLB1
cg16116363	SH3GLB1
cg15781316	SHFM1
cg17348931	SHFM1
cg09215553	SHMT2
cg23588553	SHMT2
cg04605667	SIAH2
cg24856383	SIAH2
cg14740251	SIGLEC5
cg02794695	SLA
cg08996413	SLA
cg19777783	SLC15A4
cg09597465	SLC15A4
cg15725933	SLC19A1
cg07658590	SLC19A1
cg07237939	SLC22A3
cg25313204	SLC22A3
cg26229274	SLC22A4
cg27372468	SLC22A4
cg06792911	SLC2A1
cg20345840	SLC2A1
cg24480859	SLC2A5
cg03679305	SLC2A5
cg06252382	SLC31A2
cg05706061	SLC31A2
cg15582789	SLC35D2
cg22324153	SLC35D2
cg18277508	SLC39A8
cg04304927	SLC39A8
cg18960218	SLC7A7
cg19872681	SLC7A7
cg17338403	SLCO3A1
cg08404227	SLCO3A1
cg12966875	SLPI
cg23889010	SLPI
cg14556189	SMAD3
cg18220560	SMC6L1
cg15579370	SMOX
cg26232005	SMOX
cg15452573	SNCA
cg26578617	SNCA
cg07704144	SNPH
cg20210637	SNPH
cg10316381	SNX10
cg01064957	SNX2
cg17425616	SNX2
cg12118011	SOAT1
cg02275294	SOAT1
cg27637521	SOCS3
cg15502888	SOCS3
cg14515483	SOD2
cg10002977	SOD2
cg16026550	SORL1
cg10061117	SORL1
cg05564251	SP140
cg17607231	SP140
cg14088811	SPI1
cg06147863	SPI1
cg22268231	SPIB
cg03763616	SPIB
cg10983208	SPOCK2
cg01861509	SPOCK2
cg20016416	SPTBN2
cg04985144	SPTBN2
cg17428950	SQRDL
cg09593286	SQRDL
cg20406374	SQSTM1
cg24341536	SQSTM1
cg19574623	SSPN
cg24509668	SSPN
cg24411312	ST14
cg10089145	ST14
cg20195812	STAT4
cg24331079	STAT4
cg01063813	STAT6
cg20779414	STAT6
cg25902460	STRBP
cg24219638	STX3A
cg10454268	STX3A
cg05301102	STX6
cg17682309	STX7
cg18847227	SUMF1
cg05843800	SUMF1
cg22172230	SWAP70
cg15044073	SWAP70
cg14304761	SYK
cg02608019	SYK
cg07160163	SYK
cg05801648	SYK
cg16896647	SYK
cg23447996	SYK
cg10025443	SYK
cg02018101	SYNE2
cg20648149	SYNE2
cg15555014	SYNGR2
cg18907029	SYNGR2
cg22333868	SYT1
cg13225039	TACC3
cg19208897	TACC3
cg15498283	TALDO1
cg26488636	TALDO1
cg16853860	TAP1
cg03465320	TAP1
cg25608041	TBC1D1
cg00737514	TBC1D1
cg26607785	TBX21
cg20209009	TBX21
cg24215443	TCF21
cg10771262	TCF21
cg07714374	TCF4
cg08491964	TCF4
cg07440414	TCF7
cg01116966	TCF7
cg14127336	TCL1A
cg13282837	TCL1A
cg16539981	TEAD2
cg15299463	TEAD2
cg02004156	TFE3
cg01241836	TFE3
cg06378976	TFEB
cg03446863	TFEB
cg07004820	TGFA
cg22425806	TGFA
cg04001802	THEDC1
cg27465849	THEDC1
cg15853125	TIAM1
cg04807655	TIAM1
cg20925955	TIAM2
cg09837169	TIAM2
cg12788061	TIGD3
cg26977045	TIGD3
cg19398783	TLR10
cg23855121	TLR10
cg15241084	TLR7
cg08029608	TLR7
cg07759587	TLR8
cg00741717	TLR8
cg08124030	TM4SF1
cg06800962	TM4SF1
cg08271519	TM9SF2
cg20865068	TM9SF2
cg15489422	TMCC1
cg03704024	TMCC1
cg14514226	TMCC2
cg08353146	TMCC2
cg00138126	TMEPAI
cg26912636	TMEPAI
cg25494064	TMOD1
cg14414534	TMOD1
cg14527802	TNFAIP3
cg06779945	TNFAIP3
cg10245048	TNFRSF10A
cg26530341	TNFRSF10A
cg02938601	TNFRSF10C
cg01407244	TNFRSF10C
cg05636175	TNFRSF10C
cg27090216	TNFRSF10C
cg14015044	TNFRSF10C
cg16175263	TNFRSF10C
cg16177830	TNFRSF17
cg18485955	TNFRSF17
cg14886269	TNFRSF18
cg07671976	TNFRSF18
cg06859828	TNFRSF25
cg02084087	TNFRSF25
cg27631256	TNFSF8
cg24443250	TNFSF8
cg09514188	TOB1
cg14494812	TOB1
cg18459342	TPD52
cg04341084	TPD52
cg07052087	TPI1
cg03067226	TPI1
cg16208448	TPP2
cg18556540	TRIM26
cg14694232	TRIM26
cg27465566	TRIO
cg24602243	TRIO
cg13975369	TSGA14
cg05751159	TSGA14
cg19875656	TSP50
cg19668234	TSP50
cg06043114	TSPAN2
cg03614513	TSPAN2
cg08521225	TTR
cg04008843	TTR
cg07307078	TUBB6
cg22467216	TUBB6
cg02600394	TXK
cg20981615	TXK
cg08513100	UBE2B
cg00943950	UBE2B
cg06913228	UBE2J1
cg16124337	UBE2J1
cg23491309	UBE2L6
cg05677402	UBE2L6
cg23460697	UBN1
cg20652889	UNC84B
cg00524288	UPP1
cg14265670	UPP1
cg17889103	UQCRB
cg22313024	UQCRB
cg04117029	UROS
cg19346193	UROS
cg03328804	UVRAG
cg27512828	UVRAG
cg10970409	VIPR1
cg03160740	VIPR1
cg10044101	VNN2
cg17836145	VNN2
cg02226871	VPS28
cg05807444	VPS28
cg10037068	WASPIP
cg13821008	WASPIP
cg01220033	WDR34
cg16037142	WDR34
cg16120811	WEE1
cg25876934	WEE1
cg05164634	WNT10B
cg22975913	WT1
cg06516124	WT1
cg22533573	WT1
cg12006284	WT1
cg04096767	WT1
cg13301003	WT1
cg05222924	WT1
cg25782229	WT1
cg04456238	WT1
cg13641903	WT1
cg25094569	WT1
cg15107670	WT1
cg16501028	WT1
cg22511262	WT1
cg25563456	WT1
cg16092786	WT1
cg15446391	WT1
cg16463460	WT1
cg01693350	WT1
cg12781568	WT1
cg06242827	WWP1
cg17711870	WWP1
cg08902818	XK
cg07489003	XK
cg09485593	XYLT1
cg21608192	XYLT1
cg27538954	ZCCHC7
cg22753607	ZCCHC7
cg16584172	ZIC2
cg24623271	ZIC2
cg21790626	ZNF154
cg08668790	ZNF154
cg21184495	ZNF207
cg01395672	ZNF207
cg06168050	ZNF207
cg08209724	ZNF207
cg16007628	ZNF207
